# Supplementary material for: Stereoselective synthesis of atropisomeric amides enabled by intramolecular acyl transfer
Source: Chem Sci. 2025 Jan 23;16(9):3938–45. doi: 10.1039/d4sc05760k (PMC11776508; doi:10.1039/d4sc05760k)
Supplement: SC-016-D4SC05760K-s002 [file SC-016-D4SC05760K-s002.cif]

# Supplementary Information (SI) for Chemical Science.
# This journal is © The Royal Society of Chemistry 2025

####################################################################### 
# 
# This file contains crystal structure data downloaded from the 
# Cambridge Structural Database (CSD) hosted by the Cambridge 
# Crystallographic Data Centre (CCDC).
# 
# Full information about CCDC data access policies and citation 
# guidelines are available at http://www.ccdc.cam.ac.uk/access/V1 
# 
# Audit and citation data items may have been added by the CCDC. 
# Please retain this information to preserve the provenance of 
# this file and to allow appropriate attribution of the data. 
# 
#######################################################################

data_rja240002_fa
_database_code_depnum_ccdc_archive 'CCDC 2362628'
loop_
_audit_author_name
_audit_author_address
'Paul Waddell'
;Newcastle University
United Kingdom
;
_audit_update_record             
;
2024-06-13 deposited with the CCDC.	2025-01-23 downloaded from the CCDC.
;
_audit_creation_date             2024-01-25
_audit_creation_method           
;
Olex2 1.5-ac5-023
(compiled 2022.04.12 svn.rca3783a0 for Rigaku Oxford Diffraction, GUI svn.r6498)
;
_chemical_name_common            ?
_chemical_name_systematic        ?
_chemical_formula_moiety         'C24 H25 I N2 O'
_chemical_formula_sum            'C24 H25 I N2 O'
_chemical_formula_weight         484.36
_chemical_melting_point          ?
_chemical_oxdiff_formula         'C24 H25 I1 N2 O1'
loop_
_atom_type_symbol
_atom_type_description
_atom_type_scat_dispersion_real
_atom_type_scat_dispersion_imag
_atom_type_scat_source
C C 0.0181 0.0091 'International Tables Vol C Tables 4.2.6.8 and 6.1.1.4'
H H 0.0000 0.0000 'International Tables Vol C Tables 4.2.6.8 and 6.1.1.4'
I I -0.3257 6.8362 'International Tables Vol C Tables 4.2.6.8 and 6.1.1.4'
N N 0.0311 0.0180 'International Tables Vol C Tables 4.2.6.8 and 6.1.1.4'
O O 0.0492 0.0322 'International Tables Vol C Tables 4.2.6.8 and 6.1.1.4'

_shelx_space_group_comment       
;
The symmetry employed for this shelxl refinement is uniquely defined
by the following loop, which should always be used as a source of
symmetry information in preference to the above space-group names.
They are only intended as comments.
;
_space_group_crystal_system      triclinic
_space_group_IT_number           2
_space_group_name_H-M_alt        'P -1'
_space_group_name_Hall           '-P 1'
loop_
_space_group_symop_operation_xyz
'x, y, z'
'-x, -y, -z'

_cell_length_a                   8.6576(3)
_cell_length_b                   11.4823(4)
_cell_length_c                   11.8769(5)
_cell_angle_alpha                70.882(4)
_cell_angle_beta                 79.329(3)
_cell_angle_gamma                82.137(3)
_cell_volume                     1092.57(8)
_cell_formula_units_Z            2
_cell_measurement_reflns_used    7033
_cell_measurement_temperature    150.0(2)
_cell_measurement_theta_max      72.1360
_cell_measurement_theta_min      4.0210
_shelx_estimated_absorpt_T_max   0.893
_shelx_estimated_absorpt_T_min   0.389
_exptl_absorpt_coefficient_mu    11.628
_exptl_absorpt_correction_T_max  0.858
_exptl_absorpt_correction_T_min  0.516
_exptl_absorpt_correction_type   analytical
_exptl_absorpt_process_details   
;
CrysAlisPro 1.171.42.90a (Rigaku Oxford Diffraction, 2023)
Analytical numeric absorption correction using a multifaceted crystal
model based on expressions derived by R.C. Clark & J.S. Reid.
(Clark, R. C. & Reid, J. S. (1995). Acta Cryst. A51, 887-897)
Empirical absorption correction using spherical harmonics,
implemented in SCALE3 ABSPACK scaling algorithm.
;
_exptl_absorpt_special_details   ?
_exptl_crystal_colour            colourless
_exptl_crystal_colour_primary    colourless
_exptl_crystal_density_diffrn    1.472
_exptl_crystal_density_meas      ?
_exptl_crystal_density_method    ?
_exptl_crystal_description       plate
_exptl_crystal_F_000             488
loop_
_exptl_crystal_face_index_h
_exptl_crystal_face_index_k
_exptl_crystal_face_index_l
_exptl_crystal_face_perp_dist
1 0 7 0.0272
5 1 5 0.0277
0 1 -7 0.0275
-4 -2 4 0.0267
1 -7 -2 0.0010
-1 7 2 0.0126
-5 -2 -4 0.0514

_exptl_crystal_size_max          0.1
_exptl_crystal_size_mid          0.06
_exptl_crystal_size_min          0.01
loop_
_exptl_oxdiff_crystal_face_indexfrac_h
_exptl_oxdiff_crystal_face_indexfrac_k
_exptl_oxdiff_crystal_face_indexfrac_l
_exptl_oxdiff_crystal_face_x
_exptl_oxdiff_crystal_face_y
_exptl_oxdiff_crystal_face_z
1.3536 -0.2437 7.1615 0.0657 0.0907 0.9937
4.6125 1.2142 5.3895 0.4519 0.5936 0.6659
0.1582 0.8006 -6.8735 0.1001 0.1260 -0.9870
-3.9654 -1.9263 3.5738 -0.4869 -0.6331 0.6017
1.3947 -6.8982 -1.8025 0.8460 -0.5165 0.1323
-1.3947 6.8982 1.8025 -0.8460 0.5165 -0.1323
-5.0999 -2.2127 -4.4577 -0.4556 -0.7482 -0.4823

_exptl_transmission_factor_max   ?
_exptl_transmission_factor_min   ?
_diffrn_reflns_av_R_equivalents  0.0302
_diffrn_reflns_av_unetI/netI     0.0349
_diffrn_reflns_Laue_measured_fraction_full 0.994
_diffrn_reflns_Laue_measured_fraction_max 0.911
_diffrn_reflns_limit_h_max       10
_diffrn_reflns_limit_h_min       -10
_diffrn_reflns_limit_k_max       14
_diffrn_reflns_limit_k_min       -13
_diffrn_reflns_limit_l_max       14
_diffrn_reflns_limit_l_min       -9
_diffrn_reflns_number            10702
_diffrn_reflns_point_group_measured_fraction_full 0.994
_diffrn_reflns_point_group_measured_fraction_max 0.911
_diffrn_reflns_theta_full        67.684
_diffrn_reflns_theta_max         77.236
_diffrn_reflns_theta_min         3.984
_diffrn_ambient_environment      N~2~
_diffrn_ambient_temperature      150.0(2)
_diffrn_detector                 'Hybrid Pixel Array Detector'
_diffrn_detector_area_resol_mean 10.0000
_diffrn_detector_type            'HyPix-Arc 100'
_diffrn_measured_fraction_theta_full 0.994
_diffrn_measured_fraction_theta_max 0.911
_diffrn_measurement_details      
;
List of Runs (angles in degrees, time in seconds):

  # Type    Start    End  Width  t~exp~   \w     \q     \k     \f   Frames
#--------------------------------------------------------------------------
  1  \w   -109.00 -83.00   0.50    1.01    --  -92.45 125.00 -60.00   52
  2  \w   -111.00 -35.00   0.50    1.01    --  -92.45 125.00-120.00  152
  3  \w    -49.00 -19.00   0.50    1.01    --  -92.45 125.00 -60.00   60
  4  \w   -112.00 -62.00   0.50    1.01    --  -92.45 125.00 120.00  100
  5  \w    -99.00 -46.00   0.50    1.01    --  -92.45  77.00 120.00  106
  6  \w    -51.00 -14.00   0.50    1.01    --  -92.45  45.00 150.00   74
  7  \w    -45.00 -12.00   0.50    1.01    --  -92.45  45.00  60.00   66
  8  \w     -8.00  18.00   0.50    1.01    --  -46.98  12.00  96.00   52
  9  \w    -70.00 -17.00   0.50    1.01    --  -92.45  61.00-120.00  106
 10  \w    -44.00 -12.00   0.50    1.01    --  -92.45  45.00-180.00   64
 11  \w    -40.00 -11.00   0.50    1.01    --  -92.45  45.00-150.00   58
 12  \w      4.00  32.00   0.50    1.01    --  -46.98  19.00-120.00   56
 13  \w   -112.00 -19.00   0.50    1.01    --  -46.98 -12.00 -75.00  186
 14  \w   -172.00 -23.00   0.50    1.01    --  -92.45 -12.00 -75.00  298
 15  \w    -20.00  77.00   0.50    1.01    --   45.85 -77.00-180.00  194
 16  \w     61.00  93.00   0.50    1.01    --   97.10 -77.00 -60.00   64
 17  \w     31.00  56.00   0.50    1.01    --   97.10 -77.00 -60.00   50
 18  \w     41.00  70.00   0.50    1.01    --  108.07 -61.00 -60.00   58
 19  \w     74.00 102.00   0.50    1.01    --  108.07 -77.00-180.00   56
 20  \w     32.00  62.00   0.50    1.01    --  108.07 -61.00-150.00   60
 21  \w     17.00  43.00   0.50    1.01    --   97.10 -45.00-180.00   52
 22  \w     21.00  47.00   0.50    1.01    --   97.10 -45.00-150.00   52
 23  \w     17.00  50.00   0.50    1.01    --   97.10 -45.00-120.00   66
 24  \w     36.00  62.00   0.50    1.01    --  108.07 -61.00  60.00   52
 25  \w     18.00  47.00   0.50    1.01    --   97.10 -45.00 150.00   58
 26  \w     64.00 111.00   0.50    1.01    --   97.10  12.00  96.00   94
 27  \w     72.00 163.00   0.50    1.01    --  108.07  12.00  96.00  182
 28  \w     35.00  60.00   0.50    1.01    --   97.10  12.00  96.00   50
 29  \w     39.00 118.00   0.50    1.01    --   45.85  12.00  96.00  158
 30  \w    153.00 178.00   0.50    1.01    --  108.07  45.00 -90.00   50
 31  \w     35.00  82.00   0.50    1.01    --  108.07 -95.00  30.00   94
 32  \w     39.00  64.00   0.50    1.01    --  108.07-125.00 120.00   50
 33  \w     46.00  77.00   0.50    1.01    --   97.10 -95.00 150.00   62
 34  \w     87.00 112.00   0.50    1.01    --  108.07-125.00 120.00   50
;
_diffrn_measurement_device       'four-circle diffractometer'
_diffrn_measurement_device_type  
'XtaLAB Synergy, Single source at home/near, HyPix-Arc 100'
_diffrn_measurement_method       '\w scans'
_diffrn_orient_matrix_type       
'CrysAlisPro convention (1999,Acta A55,543-557)'
_diffrn_orient_matrix_UB_11      0.1460133000
_diffrn_orient_matrix_UB_12      -0.0875245000
_diffrn_orient_matrix_UB_13      -0.0213975000
_diffrn_orient_matrix_UB_21      0.1081135000
_diffrn_orient_matrix_UB_22      0.0978995000
_diffrn_orient_matrix_UB_23      -0.0044346000
_diffrn_orient_matrix_UB_31      -0.0013087000
_diffrn_orient_matrix_UB_32      -0.0552792000
_diffrn_orient_matrix_UB_33      0.1371224000
_diffrn_oxdiff_digest_frames     
;
0197dd7e5a3021e6522763bfd0bf5e6c48029825b5c
;
_diffrn_oxdiff_digest_hkl        
;
01b657ec46f6d091fb4e48520943f83fd9bf83
;
_diffrn_radiation_monochromator  graphite
_diffrn_radiation_probe          x-ray
_diffrn_radiation_type           CuK\a
_diffrn_radiation_wavelength     1.54184
_diffrn_source                   'fine-focus sealed X-ray tube'
_diffrn_source_type              'Enhance (Cu) X-ray Source'
_reflns_Friedel_coverage         0.000
_reflns_Friedel_fraction_full    .
_reflns_Friedel_fraction_max     .
_reflns_number_gt                3809
_reflns_number_total             4218
_reflns_special_details          
;
 Reflections were merged by SHELXL according to the crystal
 class for the calculation of statistics and refinement.
 
 _reflns_Friedel_fraction is defined as the number of unique
 Friedel pairs measured divided by the number that would be
 possible theoretically, ignoring centric projections and
 systematic absences.
;
_reflns_threshold_expression     'I > 2\s(I)'
_computing_cell_refinement       'CrysAlisPro 1.171.42.90a (Rigaku OD, 2023)'
_computing_data_collection       'CrysAlisPro 1.171.42.90a (Rigaku OD, 2023)'
_computing_data_reduction        'CrysAlisPro 1.171.42.90a (Rigaku OD, 2023)'
_computing_molecular_graphics    'Olex2 1.5-ac5-023 (Dolomanov et al., 2009)'
_computing_publication_material  'Olex2 1.5-ac5-023 (Dolomanov et al., 2009)'
_computing_structure_refinement  'SHELXL 2019/1 (Sheldrick, 2015)'
_computing_structure_solution    'SHELXT 2018/2 (Sheldrick, 2018)'
_refine_diff_density_max         0.719
_refine_diff_density_min         -0.968
_refine_diff_density_rms         0.085
_refine_ls_extinction_coef       0.00068(18)
_refine_ls_extinction_expression Fc^*^=kFc[1+0.001xFc^2^\l^3^/sin(2\q)]^-1/4^
_refine_ls_extinction_method     'SHELXL-2019/1 (Sheldrick 2019)'
_refine_ls_goodness_of_fit_ref   1.086
_refine_ls_hydrogen_treatment    constr
_refine_ls_matrix_type           full
_refine_ls_number_parameters     270
_refine_ls_number_reflns         4218
_refine_ls_number_restraints     234
_refine_ls_R_factor_all          0.0373
_refine_ls_R_factor_gt           0.0325
_refine_ls_restrained_S_all      1.081
_refine_ls_shift/su_max          0.001
_refine_ls_shift/su_mean         0.000
_refine_ls_structure_factor_coef Fsqd
_refine_ls_weighting_details     
'w=1/[\s^2^(Fo^2^)+(0.0421P)^2^+0.9435P] where P=(Fo^2^+2Fc^2^)/3'
_refine_ls_weighting_scheme      calc
_refine_ls_wR_factor_gt          0.0817
_refine_ls_wR_factor_ref         0.0853
_refine_special_details          
;
One methyl and iodo substituent have been modelled as 
subsitutionally disordered over two sites on one of the 
phenyl groups in this structure. The occupancies of the 
two sites were refined independently of the atomic 
displacement parameters. The bond distances for each 
substituent type were restrained using the SADI card and 
the displacement parameters restrained using the SIMU 
card or constrained using the EADP card in the case of the 
iodine atom of highest occupancy and the carbon atom of 
lowest occupancy.
;
_olex2_refinement_description    
;
1. Fixed Uiso
 At 1.2 times of:
  All C(H) groups, All C(H,H) groups
 At 1.5 times of:
  All C(H,H,H) groups
2. Restrained distances
 I1A-C18 \\sim I1B-C22
 with sigma of 0.02
 C24B-C18 \\sim C24A-C22
 with sigma of 0.02
 C24B-C19 \\sim C24B-C17
 with sigma of 0.02
3. Uiso/Uaniso restraints and constraints
I1B \\sim C24A: within 2A with sigma of 0.04 and sigma for terminal atoms of
0.08 within 2A
Uanis(I1A) = Uanis(C24B)
4. Rigid body (RIGU) restrains
 All non-hydrogen atoms
 with sigma for 1-2 distances of 0.004 and sigma for 1-3 distances of 0.004
5. Others
 Fixed Sof: I1A(0.9015) C24A(0.9015) H24A(0.9015) H24B(0.9015) H24C(0.9015)
 I1B(0.0985) C24B(0.0985) H24F(0.0985) H24D(0.0985) H24E(0.0985)
6.a Ternary CH refined with riding coordinates:
 C4(H4)
6.b Secondary CH2 refined with riding coordinates:
 C2(H2A,H2B), C5(H5A,H5B)
6.c Aromatic/amide H refined with riding coordinates:
 C7(H7), C8(H8), C9(H9), C10(H10), C12(H12), C13(H13), C14(H14), C15(H15),
 C16(H16), C19(H19), C21(H21)
6.d Idealised Me refined as rotating group:
 C3(H3A,H3B,H3C), C23(H23A,H23B,H23C), C24A(H24A,H24B,H24C), C24B(H24F,H24D,
 H24E)
;
_atom_sites_solution_hydrogens   geom
_atom_sites_solution_primary     dual
_atom_sites_solution_secondary   ?
loop_
_atom_site_label
_atom_site_type_symbol
_atom_site_fract_x
_atom_site_fract_y
_atom_site_fract_z
_atom_site_U_iso_or_equiv
_atom_site_adp_type
_atom_site_occupancy
_atom_site_site_symmetry_order
_atom_site_calc_flag
_atom_site_refinement_flags_posn
_atom_site_refinement_flags_adp
_atom_site_refinement_flags_occupancy
_atom_site_disorder_assembly
_atom_site_disorder_group
O1 O 0.6179(3) 0.3136(2) 0.4970(2) 0.0360(5) Uani 1 1 d . . . . .
N1 N 0.7442(3) 0.2333(2) 0.6600(2) 0.0260(5) Uani 1 1 d . . . . .
N2 N 0.9406(3) 0.5521(3) 0.6632(3) 0.0352(6) Uani 1 1 d . . . . .
C1 C 0.6977(4) 0.2287(3) 0.5577(3) 0.0301(7) Uani 1 1 d . . . . .
C2 C 0.7564(4) 0.1138(3) 0.5210(3) 0.0344(7) Uani 1 1 d . . . . .
H2A H 0.872464 0.111619 0.498244 0.041 Uiso 1 1 calc R U . . .
H2B H 0.731735 0.039586 0.590814 0.041 Uiso 1 1 calc R U . . .
C3 C 0.6830(5) 0.1094(4) 0.4164(4) 0.0506(10) Uani 1 1 d . . . . .
H3A H 0.710607 0.180892 0.346020 0.076 Uiso 1 1 calc R U . . .
H3B H 0.568054 0.111298 0.438500 0.076 Uiso 1 1 calc R U . . .
H3C H 0.722741 0.033041 0.396939 0.076 Uiso 1 1 calc R U . . .
C4 C 0.7211(4) 0.3473(3) 0.6973(3) 0.0269(6) Uani 1 1 d . . . . .
H4 H 0.803903 0.337765 0.748993 0.032 Uiso 1 1 calc R U . . .
C5 C 0.7529(4) 0.4657(3) 0.5915(3) 0.0300(7) Uani 1 1 d . . . . .
H5A H 0.841234 0.448054 0.531770 0.036 Uiso 1 1 calc R U . . .
H5B H 0.658157 0.495546 0.551179 0.036 Uiso 1 1 calc R U . . .
C6 C 0.7938(4) 0.5641(3) 0.6376(3) 0.0281(6) Uani 1 1 d . . . . .
C7 C 0.6843(4) 0.6598(3) 0.6528(3) 0.0332(7) Uani 1 1 d . . . . .
H7 H 0.580041 0.664392 0.636161 0.040 Uiso 1 1 calc R U . . .
C8 C 0.7298(5) 0.7489(3) 0.6928(3) 0.0407(8) Uani 1 1 d . . . . .
H8 H 0.657263 0.815529 0.704069 0.049 Uiso 1 1 calc R U . . .
C9 C 0.8819(5) 0.7391(3) 0.7157(3) 0.0420(8) Uani 1 1 d . . . . .
H9 H 0.916857 0.799605 0.741782 0.050 Uiso 1 1 calc R U . . .
C10 C 0.9825(4) 0.6399(3) 0.7001(3) 0.0398(8) Uani 1 1 d . . . . .
H10 H 1.087153 0.633417 0.716562 0.048 Uiso 1 1 calc R U . . .
C11 C 0.5651(4) 0.3611(3) 0.7762(3) 0.0278(6) Uani 1 1 d . . . . .
C12 C 0.4227(4) 0.3806(3) 0.7317(3) 0.0358(7) Uani 1 1 d . . . . .
H12 H 0.422008 0.382338 0.651240 0.043 Uiso 1 1 calc R U . . .
C13 C 0.2820(4) 0.3974(3) 0.8042(4) 0.0425(8) Uani 1 1 d . . . . .
H13 H 0.185027 0.409402 0.773793 0.051 Uiso 1 1 calc R U . . .
C14 C 0.2823(4) 0.3967(4) 0.9203(4) 0.0455(9) Uani 1 1 d . . . . .
H14 H 0.185707 0.409881 0.969275 0.055 Uiso 1 1 calc R U . . .
C15 C 0.4218(5) 0.3770(4) 0.9655(4) 0.0461(9) Uani 1 1 d . . . . .
H15 H 0.421707 0.375080 1.046096 0.055 Uiso 1 1 calc R U . . .
C16 C 0.5631(4) 0.3599(3) 0.8932(3) 0.0350(7) Uani 1 1 d . . . . .
H16 H 0.659552 0.347150 0.924504 0.042 Uiso 1 1 calc R U . . .
C17 C 0.8210(3) 0.1280(3) 0.7383(3) 0.0258(6) Uani 1 1 d D . . . .
C18 C 0.7364(3) 0.0330(3) 0.8227(3) 0.0272(6) Uani 1 1 d D . . . .
C19 C 0.8102(4) -0.0662(3) 0.9008(3) 0.0296(6) Uani 1 1 d D . . . .
H19 H 0.749868 -0.129233 0.957322 0.036 Uiso 1 1 calc R U . . .
C20 C 0.9726(4) -0.0746(3) 0.8974(3) 0.0334(7) Uani 1 1 d . . . . .
C21 C 1.0566(4) 0.0188(3) 0.8130(3) 0.0325(7) Uani 1 1 d . . . . .
H21 H 1.167768 0.013338 0.809283 0.039 Uiso 1 1 calc R U . . .
C22 C 0.9850(4) 0.1195(3) 0.7340(3) 0.0305(7) Uani 1 1 d D . . . .
C23 C 1.0570(5) -0.1835(3) 0.9787(4) 0.0421(8) Uani 1 1 d . . . . .
H23A H 0.981820 -0.225301 1.048121 0.063 Uiso 1 1 calc R U . . .
H23B H 1.140077 -0.155144 1.006865 0.063 Uiso 1 1 calc R U . . .
H23C H 1.104092 -0.241330 0.934320 0.063 Uiso 1 1 calc R U . . .
I1A I 0.49570(3) 0.03357(2) 0.82431(2) 0.03447(11) Uani 0.9015 1 d D . P A 1
C24A C 1.0836(10) 0.2189(11) 0.6416(9) 0.0279(17) Uani 0.9015 1 d D U P B 1
H24A H 1.195688 0.194902 0.647041 0.042 Uiso 0.9015 1 calc R U P B 1
H24B H 1.054197 0.297855 0.658084 0.042 Uiso 0.9015 1 calc R U P B 1
H24C H 1.064095 0.227573 0.560433 0.042 Uiso 0.9015 1 calc R U P B 1
I1B I 1.1230(6) 0.2217(6) 0.6198(6) 0.0358(10) Uani 0.0985 1 d D U P B 2
C24B C 0.559(2) 0.043(2) 0.823(3) 0.03447(11) Uani 0.0985 1 d D . P A 2
H24F H 0.538640 0.043817 0.743922 0.052 Uiso 0.0985 1 calc R U P A 2
H24D H 0.510970 0.119076 0.838981 0.052 Uiso 0.0985 1 calc R U P A 2
H24E H 0.513347 -0.028575 0.885402 0.052 Uiso 0.0985 1 calc R U P A 2

loop_
_atom_site_aniso_label
_atom_site_aniso_U_11
_atom_site_aniso_U_22
_atom_site_aniso_U_33
_atom_site_aniso_U_23
_atom_site_aniso_U_13
_atom_site_aniso_U_12
O1 0.0475(13) 0.0289(12) 0.0366(13) -0.0119(10) -0.0191(11) 0.0022(10)
N1 0.0298(12) 0.0215(12) 0.0305(13) -0.0115(10) -0.0097(10) 0.0011(10)
N2 0.0348(14) 0.0300(14) 0.0455(17) -0.0159(13) -0.0099(12) -0.0024(11)
C1 0.0330(16) 0.0297(16) 0.0330(16) -0.0144(13) -0.0094(13) -0.0033(12)
C2 0.0420(18) 0.0320(17) 0.0341(18) -0.0175(14) -0.0050(14) -0.0021(14)
C3 0.068(3) 0.047(2) 0.051(2) -0.0326(19) -0.022(2) 0.0063(19)
C4 0.0303(15) 0.0243(14) 0.0294(16) -0.0115(12) -0.0072(12) -0.0018(11)
C5 0.0355(16) 0.0267(15) 0.0307(16) -0.0116(13) -0.0065(13) -0.0032(12)
C6 0.0334(15) 0.0233(14) 0.0290(16) -0.0091(12) -0.0039(12) -0.0049(12)
C7 0.0328(16) 0.0302(16) 0.0377(18) -0.0120(14) -0.0063(14) -0.0011(13)
C8 0.0475(19) 0.0330(18) 0.045(2) -0.0201(16) -0.0021(16) -0.0011(15)
C9 0.054(2) 0.0372(19) 0.044(2) -0.0217(16) -0.0114(17) -0.0067(15)
C10 0.0431(19) 0.0362(18) 0.049(2) -0.0177(16) -0.0165(16) -0.0069(14)
C11 0.0317(15) 0.0211(14) 0.0327(16) -0.0110(12) -0.0063(12) 0.0000(11)
C12 0.0338(16) 0.0348(18) 0.0429(19) -0.0164(15) -0.0108(14) 0.0014(13)
C13 0.0323(17) 0.0376(19) 0.059(2) -0.0186(17) -0.0069(15) 0.0005(14)
C14 0.0382(18) 0.039(2) 0.060(2) -0.0244(18) 0.0082(16) -0.0050(15)
C15 0.053(2) 0.046(2) 0.040(2) -0.0178(17) 0.0042(16) -0.0078(17)
C16 0.0400(17) 0.0335(17) 0.0329(17) -0.0119(14) -0.0054(14) -0.0041(14)
C17 0.0286(14) 0.0255(14) 0.0277(15) -0.0137(12) -0.0070(12) 0.0006(11)
C18 0.0251(13) 0.0274(15) 0.0332(16) -0.0149(13) -0.0062(12) 0.0004(11)
C19 0.0335(15) 0.0253(15) 0.0326(16) -0.0125(13) -0.0067(13) 0.0001(12)
C20 0.0400(17) 0.0303(16) 0.0365(18) -0.0182(14) -0.0126(14) 0.0040(13)
C21 0.0256(14) 0.0394(17) 0.0388(18) -0.0204(14) -0.0088(13) 0.0019(12)
C22 0.0296(15) 0.0341(16) 0.0332(17) -0.0173(13) -0.0074(12) 0.0000(12)
C23 0.049(2) 0.0349(18) 0.046(2) -0.0155(16) -0.0217(17) 0.0106(15)
I1A 0.02490(13) 0.03453(15) 0.04494(17) -0.01247(10) -0.00595(10) -0.00435(9)
C24A 0.022(4) 0.029(3) 0.032(4) -0.010(2) 0.002(3) -0.008(3)
I1B 0.027(2) 0.0316(15) 0.043(3) -0.0044(15) 0.0003(16) -0.0060(16)
C24B 0.02490(13) 0.03453(15) 0.04494(17) -0.01247(10) -0.00595(10) -0.00435(9)

_geom_special_details            
;
 All esds (except the esd in the dihedral angle between two l.s. planes)
 are estimated using the full covariance matrix.  The cell esds are taken
 into account individually in the estimation of esds in distances, angles
 and torsion angles; correlations between esds in cell parameters are only
 used when they are defined by crystal symmetry.  An approximate (isotropic)
 treatment of cell esds is used for estimating esds involving l.s. planes.
;
loop_
_geom_bond_atom_site_label_1
_geom_bond_atom_site_label_2
_geom_bond_distance
_geom_bond_site_symmetry_2
_geom_bond_publ_flag
O1 C1 1.219(4) . ?
N1 C1 1.369(4) . ?
N1 C4 1.492(4) . ?
N1 C17 1.428(4) . ?
N2 C6 1.340(4) . ?
N2 C10 1.337(4) . ?
C1 C2 1.517(4) . ?
C2 H2A 0.9900 . ?
C2 H2B 0.9900 . ?
C2 C3 1.514(5) . ?
C3 H3A 0.9800 . ?
C3 H3B 0.9800 . ?
C3 H3C 0.9800 . ?
C4 H4 1.0000 . ?
C4 C5 1.536(4) . ?
C4 C11 1.515(4) . ?
C5 H5A 0.9900 . ?
C5 H5B 0.9900 . ?
C5 C6 1.513(4) . ?
C6 C7 1.386(5) . ?
C7 H7 0.9500 . ?
C7 C8 1.387(5) . ?
C8 H8 0.9500 . ?
C8 C9 1.376(5) . ?
C9 H9 0.9500 . ?
C9 C10 1.378(5) . ?
C10 H10 0.9500 . ?
C11 C12 1.392(4) . ?
C11 C16 1.382(5) . ?
C12 H12 0.9500 . ?
C12 C13 1.386(5) . ?
C13 H13 0.9500 . ?
C13 C14 1.377(6) . ?
C14 H14 0.9500 . ?
C14 C15 1.373(6) . ?
C15 H15 0.9500 . ?
C15 C16 1.389(5) . ?
C16 H16 0.9500 . ?
C17 C18 1.400(4) . ?
C17 C22 1.403(4) . ?
C18 C19 1.377(4) . ?
C18 I1A 2.080(3) . ?
C18 C24B 1.52(2) . ?
C19 H19 0.9500 . ?
C19 C20 1.390(5) . ?
C20 C21 1.387(5) . ?
C20 C23 1.501(5) . ?
C21 H21 0.9500 . ?
C21 C22 1.382(5) . ?
C22 C24A 1.527(9) . ?
C22 I1B 1.839(6) . ?
C23 H23A 0.9800 . ?
C23 H23B 0.9800 . ?
C23 H23C 0.9800 . ?
C24A H24A 0.9800 . ?
C24A H24B 0.9800 . ?
C24A H24C 0.9800 . ?
C24B H24F 0.9800 . ?
C24B H24D 0.9800 . ?
C24B H24E 0.9800 . ?

loop_
_geom_angle_atom_site_label_1
_geom_angle_atom_site_label_2
_geom_angle_atom_site_label_3
_geom_angle
_geom_angle_site_symmetry_1
_geom_angle_site_symmetry_3
_geom_angle_publ_flag
C1 N1 C4 123.1(3) . . ?
C1 N1 C17 121.7(2) . . ?
C17 N1 C4 115.3(2) . . ?
C10 N2 C6 117.5(3) . . ?
O1 C1 N1 122.2(3) . . ?
O1 C1 C2 121.7(3) . . ?
N1 C1 C2 116.1(3) . . ?
C1 C2 H2A 109.1 . . ?
C1 C2 H2B 109.1 . . ?
H2A C2 H2B 107.9 . . ?
C3 C2 C1 112.4(3) . . ?
C3 C2 H2A 109.1 . . ?
C3 C2 H2B 109.1 . . ?
C2 C3 H3A 109.5 . . ?
C2 C3 H3B 109.5 . . ?
C2 C3 H3C 109.5 . . ?
H3A C3 H3B 109.5 . . ?
H3A C3 H3C 109.5 . . ?
H3B C3 H3C 109.5 . . ?
N1 C4 H4 105.5 . . ?
N1 C4 C5 113.3(3) . . ?
N1 C4 C11 114.2(2) . . ?
C5 C4 H4 105.5 . . ?
C11 C4 H4 105.5 . . ?
C11 C4 C5 111.8(3) . . ?
C4 C5 H5A 109.8 . . ?
C4 C5 H5B 109.8 . . ?
H5A C5 H5B 108.2 . . ?
C6 C5 C4 109.5(3) . . ?
C6 C5 H5A 109.8 . . ?
C6 C5 H5B 109.8 . . ?
N2 C6 C5 116.0(3) . . ?
N2 C6 C7 122.7(3) . . ?
C7 C6 C5 121.4(3) . . ?
C6 C7 H7 120.6 . . ?
C6 C7 C8 118.7(3) . . ?
C8 C7 H7 120.6 . . ?
C7 C8 H8 120.6 . . ?
C9 C8 C7 118.9(3) . . ?
C9 C8 H8 120.6 . . ?
C8 C9 H9 120.7 . . ?
C8 C9 C10 118.7(3) . . ?
C10 C9 H9 120.7 . . ?
N2 C10 C9 123.5(3) . . ?
N2 C10 H10 118.2 . . ?
C9 C10 H10 118.2 . . ?
C12 C11 C4 121.3(3) . . ?
C16 C11 C4 119.8(3) . . ?
C16 C11 C12 118.8(3) . . ?
C11 C12 H12 119.9 . . ?
C13 C12 C11 120.2(3) . . ?
C13 C12 H12 119.9 . . ?
C12 C13 H13 119.9 . . ?
C14 C13 C12 120.2(3) . . ?
C14 C13 H13 119.9 . . ?
C13 C14 H14 119.9 . . ?
C15 C14 C13 120.1(4) . . ?
C15 C14 H14 119.9 . . ?
C14 C15 H15 120.1 . . ?
C14 C15 C16 119.9(4) . . ?
C16 C15 H15 120.1 . . ?
C11 C16 C15 120.8(3) . . ?
C11 C16 H16 119.6 . . ?
C15 C16 H16 119.6 . . ?
C18 C17 N1 121.8(3) . . ?
C18 C17 C22 118.3(3) . . ?
C22 C17 N1 119.9(3) . . ?
C17 C18 I1A 120.0(2) . . ?
C17 C18 C24B 117.1(8) . . ?
C19 C18 C17 121.6(3) . . ?
C19 C18 I1A 118.3(2) . . ?
C19 C18 C24B 121.2(8) . . ?
C18 C19 H19 119.9 . . ?
C18 C19 C20 120.3(3) . . ?
C20 C19 H19 119.9 . . ?
C19 C20 C23 121.5(3) . . ?
C21 C20 C19 118.1(3) . . ?
C21 C20 C23 120.4(3) . . ?
C20 C21 H21 118.7 . . ?
C22 C21 C20 122.7(3) . . ?
C22 C21 H21 118.7 . . ?
C17 C22 C24A 120.5(5) . . ?
C17 C22 I1B 126.1(3) . . ?
C21 C22 C17 119.0(3) . . ?
C21 C22 C24A 120.5(5) . . ?
C21 C22 I1B 114.5(3) . . ?
C20 C23 H23A 109.5 . . ?
C20 C23 H23B 109.5 . . ?
C20 C23 H23C 109.5 . . ?
H23A C23 H23B 109.5 . . ?
H23A C23 H23C 109.5 . . ?
H23B C23 H23C 109.5 . . ?
C22 C24A H24A 109.5 . . ?
C22 C24A H24B 109.5 . . ?
C22 C24A H24C 109.5 . . ?
H24A C24A H24B 109.5 . . ?
H24A C24A H24C 109.5 . . ?
H24B C24A H24C 109.5 . . ?
C18 C24B H24F 109.5 . . ?
C18 C24B H24D 109.5 . . ?
C18 C24B H24E 109.5 . . ?
H24F C24B H24D 109.5 . . ?
H24F C24B H24E 109.5 . . ?
H24D C24B H24E 109.5 . . ?

loop_
_geom_torsion_atom_site_label_1
_geom_torsion_atom_site_label_2
_geom_torsion_atom_site_label_3
_geom_torsion_atom_site_label_4
_geom_torsion
_geom_torsion_site_symmetry_1
_geom_torsion_site_symmetry_2
_geom_torsion_site_symmetry_3
_geom_torsion_site_symmetry_4
_geom_torsion_publ_flag
O1 C1 C2 C3 -9.5(5) . . . . ?
N1 C1 C2 C3 172.8(3) . . . . ?
N1 C4 C5 C6 -156.6(3) . . . . ?
N1 C4 C11 C12 -66.7(4) . . . . ?
N1 C4 C11 C16 116.1(3) . . . . ?
N1 C17 C18 C19 -177.7(3) . . . . ?
N1 C17 C18 I1A 6.5(4) . . . . ?
N1 C17 C18 C24B 3.5(19) . . . . ?
N1 C17 C22 C21 178.0(3) . . . . ?
N1 C17 C22 C24A -3.2(7) . . . . ?
N1 C17 C22 I1B -9.7(5) . . . . ?
N2 C6 C7 C8 1.9(5) . . . . ?
C1 N1 C4 C5 -40.2(4) . . . . ?
C1 N1 C4 C11 89.4(4) . . . . ?
C1 N1 C17 C18 -80.2(4) . . . . ?
C1 N1 C17 C22 101.6(3) . . . . ?
C4 N1 C1 O1 -8.5(5) . . . . ?
C4 N1 C1 C2 169.1(3) . . . . ?
C4 N1 C17 C18 100.6(3) . . . . ?
C4 N1 C17 C22 -77.7(3) . . . . ?
C4 C5 C6 N2 77.5(4) . . . . ?
C4 C5 C6 C7 -102.1(4) . . . . ?
C4 C11 C12 C13 -177.7(3) . . . . ?
C4 C11 C16 C15 177.6(3) . . . . ?
C5 C4 C11 C12 63.6(4) . . . . ?
C5 C4 C11 C16 -113.5(3) . . . . ?
C5 C6 C7 C8 -178.5(3) . . . . ?
C6 N2 C10 C9 1.6(6) . . . . ?
C6 C7 C8 C9 0.1(5) . . . . ?
C7 C8 C9 C10 -1.1(6) . . . . ?
C8 C9 C10 N2 0.3(6) . . . . ?
C10 N2 C6 C5 177.7(3) . . . . ?
C10 N2 C6 C7 -2.7(5) . . . . ?
C11 C4 C5 C6 72.7(3) . . . . ?
C11 C12 C13 C14 0.9(5) . . . . ?
C12 C11 C16 C15 0.3(5) . . . . ?
C12 C13 C14 C15 -1.2(6) . . . . ?
C13 C14 C15 C16 1.1(6) . . . . ?
C14 C15 C16 C11 -0.7(6) . . . . ?
C16 C11 C12 C13 -0.5(5) . . . . ?
C17 N1 C1 O1 172.3(3) . . . . ?
C17 N1 C1 C2 -10.1(4) . . . . ?
C17 N1 C4 C5 139.1(3) . . . . ?
C17 N1 C4 C11 -91.4(3) . . . . ?
C17 C18 C19 C20 -0.2(5) . . . . ?
C18 C17 C22 C21 -0.3(4) . . . . ?
C18 C17 C22 C24A 178.5(6) . . . . ?
C18 C17 C22 I1B 172.0(4) . . . . ?
C18 C19 C20 C21 -0.5(5) . . . . ?
C18 C19 C20 C23 -178.1(3) . . . . ?
C19 C20 C21 C22 0.8(5) . . . . ?
C20 C21 C22 C17 -0.4(5) . . . . ?
C20 C21 C22 C24A -179.2(6) . . . . ?
C20 C21 C22 I1B -173.5(4) . . . . ?
C22 C17 C18 C19 0.6(5) . . . . ?
C22 C17 C18 I1A -175.2(2) . . . . ?
C22 C17 C18 C24B -178.2(18) . . . . ?
C23 C20 C21 C22 178.4(3) . . . . ?
I1A C18 C19 C20 175.7(2) . . . . ?
C24B C18 C19 C20 178.5(19) . . . . ?

_shelx_res_file                  
;
TITL rja240002_fa_a.res in P-1
    rja240002_fa.res
    created by SHELXL-2019/1 at 11:25:31 on 25-Jan-2024
REM Old TITL rja240002_fa in P-1
REM SHELXT solution in P-1: R1 0.100, Rweak 0.016, Alpha 0.048
REM <I/s> 0.000 for 0 systematic absences, Orientation as input
REM Formula found by SHELXT: C23 N2 O2 I
CELL 1.54184 8.6576 11.4823 11.8769 70.882 79.329 82.137
ZERR 2 0.0003 0.0004 0.0005 0.004 0.003 0.003
LATT 1
SFAC C H I N O
UNIT 48 50 2 4 2
SADI I1A C18 I1B C22
EADP I1A C24B
SADI C24B C18 C24A C22
SIMU I1B C24A
SADI C24B C19 C24B C17
RIGU

L.S. 4
PLAN  20
SIZE 0.01 0.06 0.1
TEMP -123
CONF
BOND $H
list 4
fmap 2
ACTA
REM <olex2.extras>
REM <HklSrc "%.\\rja240002_fa.hkl">
REM </olex2.extras>

WGHT    0.042100    0.943500
EXTI    0.000680
FVAR       0.63408
O1    5    0.617943    0.313601    0.496959    11.00000    0.04745    0.02895 =
         0.03663   -0.01194   -0.01913    0.00225
N1    4    0.744235    0.233281    0.660032    11.00000    0.02976    0.02149 =
         0.03055   -0.01149   -0.00974    0.00106
N2    4    0.940614    0.552108    0.663163    11.00000    0.03477    0.02996 =
         0.04549   -0.01593   -0.00989   -0.00241
C1    1    0.697666    0.228686    0.557664    11.00000    0.03296    0.02970 =
         0.03299   -0.01441   -0.00935   -0.00327
C2    1    0.756417    0.113762    0.521008    11.00000    0.04199    0.03199 =
         0.03415   -0.01747   -0.00497   -0.00211
AFIX  23
H2A   2    0.872464    0.111619    0.498244    11.00000   -1.20000
H2B   2    0.731735    0.039586    0.590814    11.00000   -1.20000
AFIX   0
C3    1    0.682976    0.109360    0.416387    11.00000    0.06820    0.04702 =
         0.05137   -0.03257   -0.02188    0.00627
AFIX 137
H3A   2    0.710607    0.180892    0.346020    11.00000   -1.50000
H3B   2    0.568054    0.111298    0.438500    11.00000   -1.50000
H3C   2    0.722741    0.033041    0.396939    11.00000   -1.50000
AFIX   0
C4    1    0.721095    0.347312    0.697320    11.00000    0.03031    0.02430 =
         0.02935   -0.01154   -0.00718   -0.00182
AFIX  13
H4    2    0.803903    0.337765    0.748993    11.00000   -1.20000
AFIX   0
C5    1    0.752884    0.465730    0.591480    11.00000    0.03550    0.02667 =
         0.03073   -0.01162   -0.00652   -0.00321
AFIX  23
H5A   2    0.841234    0.448054    0.531770    11.00000   -1.20000
H5B   2    0.658157    0.495546    0.551179    11.00000   -1.20000
AFIX   0
C6    1    0.793775    0.564084    0.637633    11.00000    0.03337    0.02325 =
         0.02899   -0.00908   -0.00392   -0.00489
C7    1    0.684270    0.659848    0.652803    11.00000    0.03283    0.03023 =
         0.03771   -0.01196   -0.00631   -0.00106
AFIX  43
H7    2    0.580041    0.664392    0.636161    11.00000   -1.20000
AFIX   0
C8    1    0.729835    0.748911    0.692755    11.00000    0.04750    0.03303 =
         0.04484   -0.02006   -0.00207   -0.00111
AFIX  43
H8    2    0.657263    0.815529    0.704069    11.00000   -1.20000
AFIX   0
C9    1    0.881900    0.739136    0.715718    11.00000    0.05351    0.03725 =
         0.04449   -0.02175   -0.01139   -0.00674
AFIX  43
H9    2    0.916857    0.799605    0.741782    11.00000   -1.20000
AFIX   0
C10   1    0.982470    0.639866    0.700147    11.00000    0.04310    0.03621 =
         0.04860   -0.01769   -0.01653   -0.00692
AFIX  43
H10   2    1.087153    0.633417    0.716562    11.00000   -1.20000
AFIX   0
C11   1    0.565115    0.361130    0.776196    11.00000    0.03166    0.02107 =
         0.03265   -0.01104   -0.00635   -0.00001
C12   1    0.422707    0.380578    0.731673    11.00000    0.03382    0.03478 =
         0.04289   -0.01643   -0.01079    0.00142
AFIX  43
H12   2    0.422008    0.382338    0.651240    11.00000   -1.20000
AFIX   0
C13   1    0.281985    0.397378    0.804243    11.00000    0.03231    0.03759 =
         0.05931   -0.01857   -0.00685    0.00049
AFIX  43
H13   2    0.185027    0.409402    0.773793    11.00000   -1.20000
AFIX   0
C14   1    0.282257    0.396696    0.920343    11.00000    0.03815    0.03873 =
         0.06040   -0.02440    0.00825   -0.00495
AFIX  43
H14   2    0.185707    0.409881    0.969275    11.00000   -1.20000
AFIX   0
C15   1    0.421797    0.376998    0.965509    11.00000    0.05259    0.04617 =
         0.03955   -0.01784    0.00420   -0.00782
AFIX  43
H15   2    0.421707    0.375080    1.046096    11.00000   -1.20000
AFIX   0
C16   1    0.563142    0.359872    0.893179    11.00000    0.04003    0.03350 =
         0.03288   -0.01186   -0.00536   -0.00408
AFIX  43
H16   2    0.659552    0.347150    0.924504    11.00000   -1.20000
AFIX   0
C17   1    0.820999    0.127985    0.738275    11.00000    0.02862    0.02549 =
         0.02768   -0.01366   -0.00700    0.00060
C18   1    0.736425    0.033034    0.822663    11.00000    0.02506    0.02745 =
         0.03316   -0.01490   -0.00621    0.00041
C19   1    0.810204   -0.066209    0.900808    11.00000    0.03350    0.02534 =
         0.03264   -0.01251   -0.00667    0.00012
AFIX  43
H19   2    0.749868   -0.129233    0.957322    11.00000   -1.20000
AFIX   0
C20   1    0.972591   -0.074569    0.897355    11.00000    0.04001    0.03025 =
         0.03653   -0.01818   -0.01258    0.00396
C21   1    1.056561    0.018815    0.812953    11.00000    0.02563    0.03939 =
         0.03877   -0.02036   -0.00882    0.00189
AFIX  43
H21   2    1.167768    0.013338    0.809283    11.00000   -1.20000
AFIX   0
C22   1    0.985037    0.119533    0.733955    11.00000    0.02961    0.03410 =
         0.03323   -0.01726   -0.00738   -0.00004
C23   1    1.056965   -0.183540    0.978724    11.00000    0.04886    0.03489 =
         0.04641   -0.01548   -0.02168    0.01056
AFIX 137
H23A  2    0.981820   -0.225301    1.048121    11.00000   -1.50000
H23B  2    1.140077   -0.155144    1.006865    11.00000   -1.50000
H23C  2    1.104092   -0.241330    0.934320    11.00000   -1.50000
AFIX   0
PART 1
I1A   3    0.495703    0.033572    0.824310    10.90150    0.02490    0.03453 =
         0.04494   -0.01247   -0.00595   -0.00435
C24A  1    1.083580    0.218862    0.641607    10.90150    0.02219    0.02944 =
         0.03198   -0.01012    0.00170   -0.00817
AFIX 137
H24A  2    1.195688    0.194902    0.647041    10.90150   -1.50000
H24B  2    1.054197    0.297855    0.658084    10.90150   -1.50000
H24C  2    1.064095    0.227573    0.560433    10.90150   -1.50000
AFIX   0
PART 2
I1B   3    1.122973    0.221653    0.619762    10.09850    0.02683    0.03157 =
         0.04265   -0.00439    0.00027   -0.00597
C24B  1    0.558999    0.042701    0.822750    10.09850    0.02490    0.03453 =
         0.04494   -0.01247   -0.00595   -0.00435
AFIX 137
H24F  2    0.538640    0.043817    0.743922    10.09850   -1.50000
H24D  2    0.510970    0.119076    0.838981    10.09850   -1.50000
H24E  2    0.513347   -0.028575    0.885402    10.09850   -1.50000
AFIX   0
HKLF 4


REM  rja240002_fa_a.res in P-1
REM wR2 = 0.0853, GooF = S = 1.086, Restrained GooF = 1.081 for all data
REM R1 = 0.0325 for 3809 Fo > 4sig(Fo) and 0.0373 for all 4218 data
REM 270 parameters refined using 234 restraints

END

WGHT      0.0421      0.9436

REM Highest difference peak  0.719,  deepest hole -0.968,  1-sigma level  0.085
Q1    1   0.6498  0.0066  0.8231  11.00000  0.05    0.72
Q2    1   0.4436  0.0814  0.7716  11.00000  0.05    0.68
Q3    1   0.4809 -0.0538  0.9404  11.00000  0.05    0.60
Q4    1   0.3434  0.0680  0.8170  11.00000  0.05    0.55
Q5    1   0.5174  0.1407  0.7176  11.00000  0.05    0.48
Q6    1   0.5161  0.0572  0.6942  11.00000  0.05    0.48
Q7    1   0.6093  0.0666  0.7418  11.00000  0.05    0.47
Q8    1   0.5544 -0.0133  0.8828  11.00000  0.05    0.44
Q9    1   0.4474  0.0175  0.9414  11.00000  0.05    0.44
Q10   1   0.6073  0.0014  0.8954  11.00000  0.05    0.41
Q11   1   0.7544 -0.0153  0.8619  11.00000  0.05    0.39
Q12   1   0.3783  0.0026  0.9023  11.00000  0.05    0.39
Q13   1   0.4671  0.0764  0.8606  11.00000  0.05    0.36
Q14   1   0.4183  0.0020  0.8561  11.00000  0.05    0.34
Q15   1   0.4871 -0.0989  0.8879  11.00000  0.05    0.32
Q16   1   0.3763  0.1190  0.7203  11.00000  0.05    0.32
Q17   1   0.4065 -0.1305  0.9887  11.00000  0.05    0.31
Q18   1   1.3346  0.1804  0.6448  11.00000  0.05    0.31
Q19   1   0.4006  0.1063  0.9412  11.00000  0.05    0.30
Q20   1   0.5673 -0.0787  0.8776  11.00000  0.05    0.30
;
_shelx_res_checksum              73476
_shelx_hkl_file                  
;
   0   0   1   20.83    1.50
   0   0   2 2727.00   61.69
   0   0   3  402.90   11.64
   0   0   4  155.27    6.96
   0   0   5  190.88    8.51
   0   0   6 1268.30   33.71
   0   0   6 1213.07   33.40
   0   0   7   22.64    8.53
   0   0   7   14.33    4.93
   0   0   7   20.74    5.42
   0   0   7   21.91    6.01
   0   0   7   16.44    4.78
   0   0   7   17.38    5.04
   0   0   8  377.24   16.14
   0   0   8  352.93   15.42
   0   0   8  336.00   18.35
   0   0   8  309.91   14.91
   0   0   8  347.17   15.61
   0   0   9  380.97   17.04
   0   0   9  391.91   17.85
   0   0   9  338.13   23.94
   0   0   9  360.07   20.06
   0   0   9  357.08   16.95
   0   0   9  370.59   17.13
   0   0  10   31.62    7.50
   0   0  10   26.73    6.78
   0   0  10   15.32   10.02
   0   0  10   18.97    6.49
   0   0  11  396.07   17.85
   0   0  11  342.25   16.33
   0   0  12  124.81   10.38
   0   0  12  100.67    9.17
   0   0  13   46.14    5.66
   0  -1  12   51.94    7.53
   0  -1  12   46.04    6.65
   0  -1  11  392.85   18.04
   0  -1  11  399.52   17.21
   0  -1  11  371.83   16.91
   0  -1  10   50.81    7.44
   0  -1  10   37.28   11.04
   0  -1   9  460.33   19.43
   0  -1   9  431.28   19.46
   0  -1   9  477.72   19.50
   0  -1   9  446.17   19.81
   0  -1   8  303.31   14.76
   0  -1   8  282.66   14.66
   0  -1   8  310.01   14.75
   0  -1   8  335.48   15.49
   0  -1   8  286.14   15.20
   0  -1   7   54.69    6.76
   0  -1   7   48.16    6.49
   0  -1   7   63.39    7.14
   0  -1   7   49.90    9.68
   0  -1   7   72.79   11.15
   0  -1   6  304.33   12.85
   0  -1   6  303.12   12.71
   0  -1   6  291.95   14.83
   0  -1   5  816.95   23.32
   0  -1   4   63.92    5.05
   0   1  -3 3993.03   90.82
   0  -1   3 4703.47   93.79
   0   1  -2 1099.66   25.13
   0  -1   2 1086.71   26.42
   0   1  -1   20.90    1.91
   0  -1   1   18.55    2.40
   0   1   0 1836.78   41.58
   0   1   1 4931.80  109.57
   0   1   2  202.33    5.70
   0   1   2  220.84    6.52
   0   1   3 5067.29  115.42
   0   1   3 5629.53  117.12
   0   1   4 1123.27   28.19
   0   1   5 1155.65   29.91
   0   1   6 1343.25   35.83
   0   1   6 1362.76   35.74
   0   1   6 1380.31   35.76
   0   1   7  150.23   11.83
   0   1   7  157.91    9.24
   0   1   7  152.64    9.37
   0   1   7  173.30   11.12
   0   1   7  147.46    9.30
   0   1   7  149.43    8.87
   0   1   8  457.19   20.71
   0   1   8  456.04   17.50
   0   1   8  448.45   17.90
   0   1   8  477.49   20.60
   0   1   8  480.09   18.28
   0   1   8  424.38   17.19
   0   1   9  300.93   18.54
   0   1   9  344.48   24.16
   0   1   9  345.12   15.72
   0   1   9  324.41   15.95
   0   1   9  368.12   18.53
   0   1   9  297.49   14.92
   0   1   9  320.66   15.87
   0   1  10   29.97    6.83
   0   1  10   33.96    7.66
   0   1  10   26.00    7.08
   0   1  10   18.00   11.04
   0   1  10   12.56   10.59
   0   1  11  260.84   15.08
   0   1  11  241.62   14.04
   0   1  12  210.71   12.63
   0   1  13    3.87    4.51
   0  -2  12   42.40    6.80
   0  -2  11  304.06   14.97
   0  -2  11  313.40   16.12
   0  -2  11  328.65   15.54
   0  -2  10  250.03   14.30
   0  -2  10  252.82   14.91
   0  -2  10  159.51   16.50
   0  -2  10  172.35   12.25
   0  -2  10  210.78   12.98
   0  -2   9  363.63   17.33
   0  -2   9  366.52   17.87
   0  -2   9  344.55   16.88
   0  -2   9  340.11   17.14
   0  -2   8  580.04   22.54
   0  -2   8  601.77   22.34
   0  -2   8  562.83   22.51
   0  -2   8  566.32   21.87
   0  -2   7  169.40   10.75
   0  -2   7  171.64   10.57
   0  -2   7  156.75   10.71
   0  -2   7  150.26    9.40
   0  -2   6  291.89   13.01
   0  -2   6  293.13   13.27
   0  -2   6  283.25   12.04
   0  -2   6  289.11   12.74
   0  -2   5 2990.68   71.15
   0  -2   5 2915.24   71.40
   0  -2   4   16.61    4.48
   0   2  -3 1932.80   44.99
   0  -2   3 1987.38   47.25
   0   2  -2   97.64    4.34
   0  -2   2   90.99    5.43
   0   2  -1  784.73   19.68
   0   2   0 1206.17   29.05
   0   2   1 3736.81   84.66
   0   2   2 2909.51   66.33
   0   2   3 9785.49  217.88
   0   2   3 9846.24  218.50
   0   2   4 1816.60   42.60
   0   2   4 1895.51   44.19
   0   2   5  112.03    4.24
   0   2   5  147.84    7.21
   0   2   6  617.01   20.80
   0   2   6  593.34   18.77
   0   2   6  576.40   18.26
   0   2   6  582.31   18.34
   0   2   7  518.82   19.89
   0   2   7  445.64   16.32
   0   2   7  489.07   17.04
   0   2   7  496.42   17.55
   0   2   7  498.96   17.08
   0   2   8  391.13   16.02
   0   2   8  385.05   16.50
   0   2   8  427.89   19.58
   0   2   8  434.97   18.97
   0   2   8  405.41   16.10
   0   2   9  135.70   13.90
   0   2   9  123.17   14.75
   0   2   9  155.14   10.44
   0   2   9  164.01   11.31
   0   2   9  161.99   12.24
   0   2   9  131.46    9.99
   0   2   9  148.23   11.07
   0   2  10  154.58   15.35
   0   2  10  186.72   12.68
   0   2  10  165.11   12.47
   0   2  11   14.02    9.87
   0   2  11   56.14   12.01
   0   2  12  261.23   14.44
   0   2  13    4.82    4.66
   0  -3  12   14.56    5.13
   0  -3  11   61.83    7.33
   0  -3  11   60.07    8.14
   0  -3  10  258.85   15.03
   0  -3  10  288.82   15.04
   0  -3  10  238.86   13.79
   0  -3   9   24.25   10.39
   0  -3   9   29.00    7.27
   0  -3   8 1138.42   36.44
   0  -3   8 1220.00   44.74
   0  -3   8 1143.09   35.97
   0  -3   8 1140.42   36.38
   0  -3   8 1102.05   35.22
   0  -3   7  347.77   16.66
   0  -3   7  313.11   14.92
   0  -3   7  355.96   16.54
   0  -3   7  339.98   15.71
   0  -3   6  625.38   21.52
   0  -3   6  609.68   20.70
   0  -3   6  552.45   20.27
   0  -3   5   35.55    5.56
   0  -3   5   37.16    6.09
   0  -3   5   29.73    5.49
   0  -3   5   36.45    5.94
   0  -3   4  365.94   13.88
   0   3  -3  224.62    8.26
   0   3  -2 6405.31  144.56
   0   3  -1    7.02    3.36
   0   3   0 3577.10   82.65
   0   3   1 5788.06  131.31
   0   3   2  134.95    6.63
   0   3   3 9809.30  219.38
   0   3   4 1088.14   27.70
   0   3   4 1116.29   28.42
   0   3   5  374.40   11.55
   0   3   5  380.94   12.95
   0   3   6 1240.12   34.40
   0   3   6 1193.00   32.14
   0   3   6 1169.73   32.44
   0   3   6 1206.15   34.68
   0   3   7  339.25   15.07
   0   3   7  341.00   14.11
   0   3   7  352.81   13.93
   0   3   7  332.43   14.07
   0   3   7  341.48   15.79
   0   3   8    2.95    4.61
   0   3   8    8.50    5.47
   0   3   8   -0.28    5.61
   0   3   8    5.03    5.38
   0   3   9  709.72   25.13
   0   3   9  651.98   23.66
   0   3   9  696.34   27.88
   0   3   9  730.36   27.57
   0   3  10   65.75   12.80
   0   3  10   43.09   11.29
   0   3  10   65.51    8.73
   0   3  11   45.62   11.25
   0   3  11  126.70   14.57
   0   3  12   39.33   11.58
   0   3  12   67.55    8.65
   0   3  13   32.80    6.26
   0   3  14   60.26    5.91
   0  -4  11   89.48    8.15
   0  -4  10   65.35    8.04
   0  -4  10   51.84    8.14
   0  -4   9   27.98    7.64
   0  -4   9   26.74    6.79
   0  -4   9   20.01    6.47
   0  -4   8  593.41   23.91
   0  -4   8  595.75   23.37
   0  -4   8  527.36   21.94
   0  -4   8  562.93   23.54
   0  -4   7  444.18   19.79
   0  -4   7  437.64   18.63
   0  -4   7  446.89   20.03
   0  -4   7  408.54   18.40
   0  -4   6  223.63   13.02
   0  -4   6  255.65   14.12
   0  -4   6  260.10   13.99
   0  -4   6  237.70   12.76
   0  -4   5 1597.59   43.73
   0  -4   5 1541.04   42.32
   0  -4   5 1580.77   43.78
   0  -4   5 1586.76   43.60
   0  -4   4   10.16    5.10
   0  -4   4    9.98    4.97
   0  -4   4   11.51    4.60
   0   4  -3   23.54    4.11
   0  -4   3   23.97    5.56
   0   4  -2 1649.55   41.68
   0   4  -1  758.15   22.03
   0   4   0  103.08    6.90
   0   4   1  570.77   17.90
   0   4   2  245.99   10.55
   0   4   3 2807.88   67.30
   0   4   4 3796.07   88.94
   0   4   5   87.82    6.07
   0   4   5   79.55    6.58
   0   4   6 2329.53   61.43
   0   4   6 2472.71   62.27
   0   4   6 2374.94   60.70
   0   4   7 1240.42   35.23
   0   4   7 1262.16   38.02
   0   4   7 1292.04   36.94
   0   4   7 1320.43   38.66
   0   4   8   50.59    6.62
   0   4   8   52.90    7.52
   0   4   8   57.39    7.41
   0   4   9  277.28   14.07
   0   4   9  263.77   14.22
   0   4  10  184.81   16.78
   0   4  10  151.87   15.59
   0   4  10  173.07   12.41
   0   4  11   41.07   12.13
   0   4  11   17.31    8.62
   0   4  12  130.68   10.92
   0   4  12  144.70   15.18
   0   4  13   67.79    7.77
   0   4  13   60.55   11.06
   0   4  14    5.42    4.24
   0  -5  10   49.59    6.69
   0  -5  10   36.51    6.65
   0  -5   9   -1.22    6.66
   0  -5   9    1.86    5.54
   0  -5   8  380.89   18.56
   0  -5   8  409.46   19.71
   0  -5   8  365.80   18.41
   0  -5   7  541.61   23.02
   0  -5   7  488.82   21.35
   0  -5   7  554.54   23.04
   0  -5   6    0.41    5.71
   0  -5   6    0.44    5.99
   0  -5   6    0.83    6.60
   0  -5   5 1727.93   50.57
   0  -5   5 1892.29   52.25
   0  -5   5 1882.07   51.51
   0  -5   5 1911.44   51.49
   0  -5   4  764.16   24.92
   0  -5   4  681.64   24.26
   0  -5   3   99.52    8.38
   0  -5   3  106.43    8.55
   0   5  -2 1055.55   29.78
   0  -5   2 1000.09   28.30
   0   5  -1   33.28    5.41
   0   5   0  994.71   28.82
   0   5   1 2062.58   52.40
   0   5   2   74.58    6.89
   0   5   3   34.61    5.41
   0   5   4 5142.31  120.56
   0   5   5    2.05    4.58
   0   5   5    2.21    4.10
   0   5   6 1942.17   52.87
   0   5   6 1980.20   50.96
   0   5   6 1875.71   49.99
   0   5   7 1039.75   31.85
   0   5   7  912.62   28.74
   0   5   8    0.82    5.83
   0   5   8    8.75    6.04
   0   5   8    7.53    5.18
   0   5   9  291.87   15.78
   0   5   9  290.69   14.55
   0   5  10  353.27   18.10
   0   5  10  436.80   23.21
   0   5  11    5.53   11.37
   0   5  11   13.95    6.70
   0   5  12   57.44   12.63
   0   5  12   38.29    7.78
   0   5  13   90.46   11.96
   0   5  13   90.65    8.67
   0   5  14   16.15    4.54
   0  -6  10   82.76    6.79
   0  -6   9   -4.37    5.01
   0  -6   9   -2.86    5.28
   0  -6   8   55.93    8.22
   0  -6   8   56.46    8.27
   0  -6   7  285.53   16.36
   0  -6   6   19.76    6.78
   0  -6   6   21.41    7.52
   0  -6   5  872.94   30.60
   0  -6   5  860.64   29.56
   0  -6   4  959.36   32.21
   0  -6   4  913.22   30.77
   0  -6   4  955.10   31.04
   0  -6   3  188.09   12.35
   0  -6   3  187.23   11.58
   0  -6   3  175.63   11.38
   0  -6   2  564.16   19.89
   0   6  -2  611.55   21.76
   0   6  -2  617.77   21.88
   0  -6   2  605.90   21.87
   0  -6   1 1307.84   36.32
   0   6  -1 1393.12   38.69
   0   6  -1 1371.36   38.70
   0  -6   1 1363.51   38.42
   0   6   0    7.68    5.11
   0   6   0    9.49    4.90
   0   6   1 3116.92   77.30
   0   6   2  305.97   13.97
   0   6   3  242.74   12.44
   0   6   4  676.91   23.16
   0   6   4  711.10   23.34
   0   6   5  411.53   16.58
   0   6   5  422.09   16.65
   0   6   6 1621.53   46.87
   0   6   6 1687.13   45.75
   0   6   6 1657.29   45.64
   0   6   6 1636.75   45.23
   0   6   7 1382.83   41.15
   0   6   7 1262.32   37.96
   0   6   7 1323.53   39.97
   0   6   8   12.05    7.32
   0   6   8    7.39    5.55
   0   6   8   11.06    6.72
   0   6   9  454.82   21.46
   0   6   9  401.12   18.46
   0   6   9  419.71   20.18
   0   6  10  171.06   13.58
   0   6  11   60.47    9.05
   0   6  12  230.11   17.45
   0   6  12  225.39   13.89
   0   6  13   42.37   10.49
   0   6  13   32.75    6.39
   0  -7   9   21.59    4.84
   0  -7   8  133.77    9.12
   0  -7   8  131.30    9.15
   0  -7   8  125.66    9.48
   0  -7   7  162.58   11.63
   0  -7   7  161.45   11.18
   0  -7   7  127.58   10.18
   0  -7   6   -0.83    6.14
   0  -7   5  313.35   16.19
   0  -7   5  333.53   17.18
   0  -7   4 1113.30   35.30
   0  -7   4 1136.40   35.81
   0  -7   3    2.06    5.26
   0  -7   3    4.41    6.01
   0  -7   2  665.24   23.15
   0   7  -2  621.93   23.71
   0  -7   2  643.29   23.78
   0  -7   2  615.70   22.00
   0   7  -2  599.25   23.15
   0   7  -1  419.71   17.99
   0  -7   1  417.03   17.69
   0  -7   1  367.37   15.63
   0   7  -1  418.91   17.90
   0   7   0  167.02   11.30
   0  -7   0  174.15   10.79
   0  -7   0  168.90    9.67
   0   7   0  182.89   11.34
   0   7   1  458.74   18.32
   0   7   1  452.00   18.57
   0  -7  -1  430.17   17.13
   0   7   2  638.32   23.13
   0  -7  -2  642.92   21.63
   0   7   2  637.40   21.35
   0   7   2  703.37   23.63
   0   7   3  337.61   15.33
   0   7   3  333.22   15.49
   0   7   4  972.85   30.13
   0   7   4  942.02   29.90
   0   7   5  278.85   14.30
   0   7   5  278.77   14.55
   0   7   5  298.21   14.76
   0   7   6  150.87   10.70
   0   7   6  166.21   11.77
   0   7   6  147.53   10.73
   0   7   6  143.81   10.76
   0   7   7  638.14   25.02
   0   7   7  601.90   24.11
   0   7   7  638.84   24.00
   0   7   8  467.64   21.57
   0   7   8  457.12   20.90
   0   7   8  451.06   19.71
   0   7   9 1229.56   40.18
   0   7   9 1267.44   41.45
   0   7  10  317.98   17.49
   0   7  11    3.74    6.53
   0   7  11    1.61   11.23
   0   7  11    2.96    6.42
   0   7  12   65.14   11.82
   0   7  12   60.17    7.92
   0   7  13   52.83    9.76
   0   7  13   38.43    6.01
   0  -8   8   28.28    4.41
   0  -8   8   35.04    5.04
   0  -8   7  106.71    8.60
   0  -8   7  104.39    7.90
   0  -8   6  104.61    9.39
   0  -8   6   94.81    8.86
   0  -8   5  120.73   10.35
   0  -8   4  629.05   24.02
   0  -8   3  114.63   10.31
   0  -8   2 1382.92   39.63
   0   8  -2 1300.44   40.11
   0   8  -2 1249.11   39.93
   0   8  -1  522.76   21.67
   0  -8   1  515.83   21.46
   0  -8   1  489.08   19.20
   0   8  -1  560.50   21.94
   0  -8   1  543.86   21.75
   0   8   0   60.81    7.86
   0   8   0   57.26    8.07
   0  -8   0   47.34    6.47
   0  -8   0   60.80    7.63
   0  -8   0   58.13    7.62
   0  -8  -1  406.23   17.58
   0   8   1  474.62   19.42
   0  -8  -1  422.61   19.15
   0  -8  -1  372.16   15.56
   0   8   1  441.98   19.23
   0  -8  -2  570.82   23.23
   0   8   2  567.95   22.56
   0   8   2  580.91   22.77
   0   8   3    7.66    5.01
   0   8   3    4.41    5.00
   0   8   3    6.25    5.17
   0  -8  -3    1.67    4.57
   0   8   4  263.98   13.91
   0   8   4  267.86   14.63
   0   8   4  271.60   14.85
   0  -8  -4  256.63   14.78
   0   8   5  561.98   22.45
   0  -8  -5  574.45   23.16
   0   8   5  598.27   23.29
   0   8   5  623.24   23.40
   0  -8  -6    9.02    5.07
   0   8   6    1.61    5.72
   0   8   6    8.19    5.58
   0   8   6    2.54    4.79
   0   8   6    4.69    5.85
   0   8   7 1324.21   41.21
   0   8   7 1376.86   42.72
   0   8   7 1344.69   42.13
   0   8   7 1379.65   41.62
   0   8   7 1386.69   41.82
   0   8   8   47.98    8.97
   0   8   8   50.28    8.20
   0   8   8   48.74    8.55
   0   8   9  290.19   16.71
   0   8  10  354.99   18.94
   0   8  10  380.06   18.80
   0   8  10  359.02   18.42
   0   8  11   85.78    9.19
   0   8  11   97.87   10.07
   0   8  11   79.69    8.67
   0   8  12   47.22   10.54
   0   8  12   39.09    6.37
   0   8  13  129.42   11.02
   0   8  13  121.65    7.54
   0  -9   7  100.86    6.75
   0  -9   6   20.44    5.06
   0  -9   6   16.89    4.78
   0  -9   5   24.54    6.07
   0  -9   5   16.42    5.37
   0  -9   4  206.90   12.68
   0  -9   4  219.68   12.91
   0  -9   3  129.41   10.46
   0  -9   3  132.19   10.33
   0  -9   2  268.70   14.57
   0   9  -1 1996.79   56.61
   0   9  -1 2019.25   57.12
   0   9   0   21.73    6.69
   0   9   0   19.74    6.33
   0  -9  -1   39.31    7.27
   0   9   1   51.20    8.06
   0   9   1   56.83    8.40
   0   9   2  773.65   28.56
   0  -9  -2  771.50   29.04
   0   9   2  796.01   29.12
   0   9   3  205.22   13.59
   0   9   3  226.36   14.14
   0  -9  -3  202.26   14.32
   0   9   4  945.34   32.96
   0   9   4 1037.74   33.93
   0  -9  -4  906.35   33.44
   0   9   4  945.37   31.22
   0   9   5  256.58   15.01
   0   9   5  240.43   14.68
   0  -9  -5  245.47   15.17
   0   9   5  257.97   14.59
   0   9   6   78.03    9.36
   0   9   6   72.89    8.89
   0   9   6   74.90    9.40
   0   9   6   64.72    8.50
   0   9   7  100.20    9.79
   0   9   7  109.66   10.60
   0   9   7  109.21   10.14
   0   9   7  123.56   11.36
   0   9   7  109.42   11.03
   0   9   8  257.53   15.25
   0   9   8  288.07   16.30
   0   9   9    4.65    6.15
   0   9   9    2.89    6.21
   0   9  10  338.86   17.47
   0   9  10  367.40   18.41
   0   9  10  361.17   17.95
   0   9  11   75.33    7.52
   0   9  11   78.63    8.53
   0   9  12  118.07    7.70
   0   9  12  134.75   11.77
   0   9  13  133.04   12.56
   0 -10   6   38.57    5.25
   0 -10   5   29.46    5.02
   0 -10   5   14.57    4.44
   0 -10   5   23.23    4.83
   0 -10   4  195.81   11.02
   0 -10   4  186.73   10.60
   0 -10   3   14.37    5.67
   0 -10   3   16.24    5.80
   0 -10   2    6.08    5.30
   0  10  -1  471.21   20.82
   0 -10   1  521.05   20.33
   0  10   0  254.93   15.32
   0  10   1  376.95   19.70
   0  10   1  430.19   20.25
   0  10   2  913.75   32.76
   0  10   2  954.15   33.40
   0  10   3    8.11    5.70
   0  10   3   14.12    6.71
   0  10   4   68.15    8.95
   0  10   4   59.13    8.67
   0  10   5  213.49   14.17
   0  10   5  242.69   14.87
   0  10   5  221.52   13.61
   0  10   6   97.18    9.96
   0  10   6   88.88    9.88
   0  10   7  173.30   12.36
   0  10   7  189.24   13.40
   0  10   8  313.62   16.98
   0  10   8  332.08   17.40
   0  10   9   28.75    7.02
   0  10   9   28.25    7.10
   0  10  10  312.76   15.82
   0  10  10  331.66   16.30
   0  10  10  303.32   15.66
   0  10  11   59.49    7.31
   0  10  12   55.78    8.64
   0 -11   5   -2.94    5.16
   0 -11   4   50.69    5.39
   0 -11   4   79.77    6.14
   0 -11   3  102.33    7.57
   0 -11   3   84.71    6.76
   0 -11   2   12.93    4.73
   0 -11   2   14.37    4.96
   0 -11   1  351.53   15.23
   0  11  -1  336.16   15.67
   0 -11   1  378.11   15.82
   0 -11   0  127.58    9.56
   0 -11   0  148.62    9.89
   0  11   0  141.33   10.82
   0  11   1  466.77   20.65
   0  11   2  243.55   14.87
   0  11   3  216.99   14.18
   0  11   4   23.23    6.83
   0  11   5  408.47   19.47
   0  11   6   61.08    7.97
   0  11   6   60.78    8.13
   0  11   6   56.68    8.24
   0  11   7  235.34   14.14
   0  11   7  225.53   13.35
   0  11   7  203.43   12.82
   0  11   8  121.90   10.10
   0  11   8  100.17    8.67
   0  11   9   62.92    8.83
   0  11   9   62.51    7.81
   0  11   9   71.94    8.23
   0  11  10  136.07    9.88
   0  11  11  124.75    8.08
   0  11  11  119.82    9.87
   0 -12   3   75.87    6.90
   0 -12   2   43.25    4.84
   0 -12   1   39.04    5.12
   0  12   0  186.33   10.85
   0 -12   0  229.72   10.67
   0  12   1    1.40    4.55
   0 -12  -1    0.25    4.03
   0  12   2  637.28   23.72
   0  12   3   70.82    8.30
   0  12   4  107.00    9.51
   0  12   4   95.39    8.61
   0  12   5  290.46   15.18
   0  12   5  304.69   14.86
   0  12   6   98.59    8.82
   0  12   6   95.37    8.76
   0  12   7   17.61    5.18
   0  12   7   27.29    6.19
   0  12   8   64.39    7.31
   0  12   8   59.97    7.62
   0  12   9   48.62    6.25
   0  12   9   44.37    6.62
   0  12  10   29.29    5.19
   0 -13   1   51.71    6.76
   0  13   1    6.04    3.65
   0  13   2  249.08   11.72
   0  13   3  133.54    8.90
   0  13   4   35.55    5.69
   0  13   5  230.48   10.70
   0  13   5  233.69   11.08
   0  13   6   75.02    6.83
   0  13   6   96.25    7.58
   0  13   6   88.57    7.06
   0  13   7   10.91    4.50
   0  13   7    8.34    4.72
   0  13   7    2.49    3.38
   0  13   8   70.76    6.75
   0  13   8   81.41    6.70
  -1  13   7   26.62    5.14
  -1  13   6   26.12    4.69
  -1  13   5   77.46    6.77
  -1  13   4    7.07    4.11
  -1  13   3   52.75    5.91
  -1  13   2  150.29    8.67
   1 -13  -1    4.98    3.77
   1 -13   0   71.10    6.69
   1 -13   1   70.46    6.82
  -1  12   9   32.34    5.74
  -1  12   8  137.21    8.87
  -1  12   7   14.23    4.85
  -1  12   7   23.39    5.64
  -1  12   7   15.83    4.82
  -1  12   6   50.40    6.13
  -1  12   6   47.92    6.82
  -1  12   6   52.73    6.80
  -1  12   5  170.49   11.27
  -1  12   5  177.75   10.54
  -1  12   4   47.43    6.86
  -1  12   3   94.22    9.03
  -1  12   2  128.54    9.91
  -1  12   1   13.93    5.11
   1 -12   0   84.82    6.24
  -1  12   0   74.25    6.96
   1 -12   1  109.02    6.79
   1 -12   2   -3.50    4.45
   1 -12   3   64.83    6.97
  -1  11  10   44.17    6.36
  -1  11  10   40.53    7.74
  -1  11  10   39.80    5.95
  -1  11   9   56.90    7.25
  -1  11   8  476.43   19.68
  -1  11   8  462.06   19.24
  -1  11   7  162.97   11.26
  -1  11   7  210.47   12.62
  -1  11   6  148.51   11.09
  -1  11   6  129.76   10.51
  -1  11   6  135.40   10.39
  -1  11   5  190.47   12.21
  -1  11   5  182.56   12.46
  -1  11   5  164.98   11.27
  -1  11   4  178.85   12.63
  -1  11   4  166.16   11.47
  -1  11   3   59.59    8.47
  -1  11   2  279.46   15.76
  -1  11   1   17.62    6.05
  -1  11   0   46.23    7.15
   1 -11   0   51.59    6.49
  -1  11  -1  136.82    9.67
   1 -11   1  123.12    8.75
   1 -11   2   15.68    4.90
   1 -11   3  114.88    8.34
   1 -11   3  128.90    8.13
   1 -11   4   48.49    5.37
   1 -11   5   -4.44    5.55
  -1  10  11  135.98   10.64
  -1  10  11  133.77    7.93
  -1  10  10   70.15    8.12
  -1  10  10   69.65    7.89
  -1  10   9   87.96    9.27
  -1  10   8   75.82    9.21
  -1  10   8   68.17    8.94
  -1  10   7  434.89   19.89
  -1  10   7  483.20   21.23
  -1  10   6   16.32    5.82
  -1  10   6   10.21    6.66
  -1  10   6   10.50    6.51
  -1  10   5 1260.67   41.23
  -1  10   5 1330.39   40.77
  -1  10   5 1366.48   42.35
  -1  10   4   41.81    7.57
  -1  10   4   42.74    7.63
  -1  10   4   44.72    8.06
  -1  10   3   53.65    8.19
  -1  10   3   43.58    7.74
  -1  10   3   42.72    7.18
  -1  10   2  280.43   16.44
  -1  10   2  287.05   16.29
  -1  10   1   90.36    9.52
   1 -10  -1   90.56    8.16
  -1  10   0   29.87    6.72
   1 -10   0   28.69    6.20
  -1  10  -1  448.21   19.73
   1 -10   2   14.13    5.34
   1 -10   3   32.42    6.16
   1 -10   4  281.06   12.92
   1 -10   4  255.62   12.90
   1 -10   5   -4.31    4.86
   1 -10   6   38.08    5.83
  -1   9  12    4.05    7.19
  -1   9  12    4.75    3.71
  -1   9  11   20.27    5.93
  -1   9  11   16.03    8.71
  -1   9  10   68.56    8.91
  -1   9  10   76.70    8.97
  -1   9   9    3.67    6.06
  -1   9   9    3.66    5.94
  -1   9   8  308.70   17.11
  -1   9   7  214.40   13.99
  -1   9   7  165.83   11.97
  -1   9   7  182.21   13.43
  -1   9   7  176.95   13.12
  -1   9   7  168.83   12.12
  -1   9   6   56.50    8.05
  -1   9   6   60.90    8.27
  -1   9   6   58.99    8.56
  -1   9   6   46.25    8.08
  -1   9   6   52.49    8.62
  -1   9   5  412.80   19.23
  -1   9   5  372.51   18.34
  -1   9   5  381.75   18.49
  -1   9   5  381.24   18.23
  -1   9   4  643.62   25.51
  -1   9   4  682.00   25.83
  -1   9   4  617.34   23.85
  -1   9   3   14.03    6.10
  -1   9   3   10.62    5.41
  -1   9   3    8.85    5.46
  -1   9   2  783.24   28.86
  -1   9   2  809.19   29.28
  -1   9   1  218.37   14.25
   1  -9  -1  204.63   12.12
  -1   9   1  243.49   14.50
  -1   9   0   42.09    7.64
  -1   9   0   39.23    7.27
   1  -9   0   43.09    7.05
  -1   9  -1  230.40   14.40
  -1   9  -1  223.51   14.04
   1  -9   1  223.92   12.86
   1  -9   1  248.57   13.35
   1  -9   2   85.70    8.88
   1  -9   3   24.24    6.04
   1  -9   4  217.73   12.04
   1  -9   4  209.57   12.57
   1  -9   5   29.64    5.65
   1  -9   5   28.02    5.85
   1  -9   5   25.05    6.17
   1  -9   6   47.69    6.09
   1  -9   7   30.15    4.68
  -1   8  13   47.94   10.82
  -1   8  12   46.84    6.40
  -1   8  12   52.50    9.83
  -1   8  11   46.40   10.81
  -1   8  11   41.60    7.43
  -1   8  10  480.44   21.08
  -1   8  10  542.78   22.73
  -1   8   9    6.33    6.54
  -1   8   8  474.68   21.60
  -1   8   8  473.33   21.68
  -1   8   8  441.33   20.79
  -1   8   7  129.95   11.75
  -1   8   7  100.85   10.82
  -1   8   7  134.43   11.66
  -1   8   6  302.44   16.42
  -1   8   6  309.32   16.00
  -1   8   6  351.38   17.58
  -1   8   6  307.71   16.55
  -1   8   6  299.70   15.75
  -1   8   5  348.37   16.90
  -1   8   5  371.51   17.22
  -1   8   4 1333.95   40.82
  -1   8   4 1366.23   40.76
  -1   8   3  226.37   13.57
  -1   8   3  236.69   13.44
  -1   8   2  593.94   22.92
  -1   8   2  572.25   22.50
  -1   8   1  815.47   29.14
  -1   8   1  878.59   29.42
   1  -8   0   35.74    6.49
  -1   8   0   36.90    6.97
  -1   8   0   47.02    7.03
  -1   8  -1  168.97   11.85
  -1   8  -1  180.68   12.09
   1  -8   1  191.84   11.58
  -1   8  -2  133.46   10.45
   1  -8   2  121.29   10.10
   1  -8   2  120.20    9.96
   1  -8   2  127.57   10.00
  -1   8  -2  139.05   10.64
   1  -8   3   22.89    6.27
   1  -8   3   27.29    6.57
   1  -8   4  159.78   11.51
   1  -8   5  261.73   14.00
   1  -8   6  120.33    9.59
   1  -8   6  126.52    9.52
   1  -8   7  128.04    8.74
   1  -8   7  144.18    9.22
   1  -8   8    5.87    3.77
   1  -8   8    8.33    3.93
  -1   7  13  241.34   11.28
  -1   7  13  231.93   13.51
  -1   7  12   36.74    6.86
  -1   7  12   39.58   10.39
  -1   7  11   73.40   12.94
  -1   7  11   45.89    7.89
  -1   7  10   18.78    7.49
  -1   7   9  587.38   24.85
  -1   7   9  599.87   25.40
  -1   7   9  616.72   25.67
  -1   7   8   22.27    7.28
  -1   7   8   25.68    7.41
  -1   7   8   13.40    7.21
  -1   7   7  691.85   26.65
  -1   7   7  665.94   25.62
  -1   7   7  761.24   27.41
  -1   7   7  672.71   26.35
  -1   7   6   42.92    7.74
  -1   7   6   34.82    6.63
  -1   7   6   48.26    6.75
  -1   7   6   50.33    7.43
  -1   7   6   43.15    7.76
  -1   7   5  383.47   17.10
  -1   7   5  421.69   18.64
  -1   7   5  425.82   17.61
  -1   7   5  429.46   17.68
  -1   7   4  911.67   29.31
  -1   7   4  880.63   28.37
  -1   7   4  946.35   29.51
  -1   7   3   14.83    4.30
  -1   7   3   17.99    5.45
  -1   7   3   16.04    5.06
  -1   7   2  872.27   28.42
  -1   7   2  910.96   28.82
  -1   7   1 1162.76   35.31
  -1   7   1 1201.62   35.76
  -1   7   0   24.37    5.38
  -1   7   0   20.41    5.65
   1  -7   0   18.53    5.37
  -1   7  -1  491.54   19.40
  -1   7  -1  508.49   19.78
   1  -7   1  479.90   18.43
  -1   7  -2  340.85   15.96
   1  -7   2  355.94   15.63
   1  -7   2  352.19   15.63
  -1   7  -2  324.07   15.83
   1  -7   3   -1.09    5.62
   1  -7   3    6.09    5.72
   1  -7   4  282.34   15.16
   1  -7   4  278.09   14.82
   1  -7   5  196.57   12.98
   1  -7   5  205.53   12.92
   1  -7   6    3.30    6.16
   1  -7   6   -1.51    6.03
   1  -7   7  194.60   11.94
   1  -7   8   39.73    6.38
   1  -7   8   30.74    6.23
   1  -7   8   27.57    5.58
   1  -7   9    6.70    3.83
   1  -7   9    2.89    3.59
  -1   6  13  141.26    9.48
  -1   6  13  138.68   12.10
  -1   6  12  130.29   10.83
  -1   6  12  150.54   14.42
  -1   6  11    1.09   11.61
  -1   6  11    8.42    6.17
  -1   6  10  274.23   20.26
  -1   6  10  252.06   15.19
  -1   6   9   19.93    7.98
  -1   6   9   22.66    6.87
  -1   6   8   75.83    9.90
  -1   6   8   67.05    9.41
  -1   6   8   62.22    8.42
  -1   6   8   70.18    8.77
  -1   6   7  416.63   19.42
  -1   6   7  425.58   18.68
  -1   6   7  428.65   19.02
  -1   6   6   87.64    8.56
  -1   6   6   99.56    9.64
  -1   6   6   83.28    8.78
  -1   6   6   82.65    7.95
  -1   6   6   86.93    7.68
  -1   6   5   82.86    7.58
  -1   6   5   82.95    7.42
  -1   6   5   90.99    8.93
  -1   6   5   81.99    7.81
  -1   6   4 1290.71   36.23
  -1   6   4 1291.78   35.97
  -1   6   4 1214.90   35.57
  -1   6   3  205.63   11.22
  -1   6   3  198.17   10.62
  -1   6   3  203.10   10.18
  -1   6   2  372.47   15.33
  -1   6   2  378.86   15.20
  -1   6   1 1720.11   46.72
  -1   6   1 1782.77   46.69
  -1   6   0   67.51    7.07
  -1   6   0   60.02    6.46
  -1   6  -1  850.46   26.21
  -1   6  -1  795.55   25.96
   1  -6   1  817.05   25.25
  -1   6  -2 1422.17   40.05
   1  -6   2 1449.09   39.92
  -1   6  -2 1428.33   40.36
   1  -6   3   11.17    5.53
   1  -6   3   16.84    6.20
   1  -6   4  110.04    9.57
   1  -6   4  111.32    9.62
   1  -6   5   41.18    7.76
   1  -6   5   37.09    7.32
   1  -6   6  102.82   10.10
   1  -6   6   97.96   10.11
   1  -6   7  313.84   15.74
   1  -6   7  169.69   12.96
   1  -6   8  117.72   10.01
   1  -6   8  113.89    9.99
   1  -6   9   21.54    5.85
   1  -6   9   26.18    5.73
   1  -6   9   19.07    5.77
   1  -6  10   36.54    4.98
  -1   5  13   34.61    6.18
  -1   5  13   37.88   10.08
  -1   5  12  270.80   14.98
  -1   5  12  302.16   19.18
  -1   5  11    4.83    6.25
  -1   5  10  892.16   30.95
  -1   5  10  895.84   35.38
  -1   5   9  142.83   12.11
  -1   5   9  134.37   11.01
  -1   5   8   42.50    8.43
  -1   5   8   27.49    6.83
  -1   5   8   34.21    7.20
  -1   5   8   44.11    7.21
  -1   5   8   33.42    7.66
  -1   5   7  721.67   25.71
  -1   5   7  713.67   26.01
  -1   5   7  720.69   24.81
  -1   5   7  723.90   26.47
  -1   5   6  141.49    9.97
  -1   5   6  123.47    9.54
  -1   5   6  124.85    9.56
  -1   5   5    6.48    4.72
  -1   5   5    9.96    4.32
  -1   5   5   11.47    5.36
  -1   5   5    8.48    4.49
  -1   5   4  844.57   24.82
  -1   5   4  755.95   24.22
  -1   5   3  613.19   19.74
  -1   5   2  269.03   11.67
  -1   5   1 3185.43   76.89
  -1   5   0   50.48    5.80
   1  -5   1  407.35   14.99
   1  -5   2 1270.55   34.59
   1  -5   2 1242.32   35.32
   1  -5   3  207.45   11.35
   1  -5   3  207.93   11.03
   1  -5   4  221.77   12.32
   1  -5   4  224.04   12.46
   1  -5   5  705.82   25.96
   1  -5   5  712.74   25.53
   1  -5   5  719.22   25.60
   1  -5   6    3.30    6.61
   1  -5   6   -1.29    7.31
   1  -5   7   85.48   10.13
   1  -5   7   63.52    8.36
   1  -5   7   78.06    9.45
   1  -5   8  308.87   17.11
   1  -5   9    3.48    6.10
   1  -5   9    5.02    5.43
   1  -5   9    2.96    5.24
   1  -5  10   82.85    7.89
   1  -5  10   65.74    7.71
  -1   4  13   64.13    7.29
  -1   4  12  105.82   13.96
  -1   4  12  120.07   10.37
  -1   4  11  118.32   10.85
  -1   4  10  323.61   21.26
  -1   4  10  329.49   16.88
  -1   4   9  422.18   19.27
  -1   4   9  491.24   21.92
  -1   4   9  473.23   23.59
  -1   4   9  467.73   19.94
  -1   4   8   45.99    6.89
  -1   4   8   35.31    7.34
  -1   4   8   44.65    7.28
  -1   4   8   49.62    7.81
  -1   4   7  116.99    8.98
  -1   4   7  118.71    9.74
  -1   4   7  112.72    9.77
  -1   4   6  824.82   25.88
  -1   4   6  829.49   26.76
  -1   4   6  854.90   27.55
  -1   4   5  133.21    9.04
  -1   4   5  135.49    8.86
  -1   4   5  135.96    7.76
  -1   4   4  482.32   16.67
  -1   4   4  475.22   15.77
  -1   4   3 1700.59   42.79
  -1   4   2  313.71   11.70
  -1   4   1  575.85   17.82
  -1   4   0  371.18   13.15
  -1   4  -1  400.66   13.89
  -1   4  -2 2386.62   58.27
  -1   4  -3  418.28   14.86
   1  -4   3  440.93   15.43
   1  -4   3  440.55   15.60
   1  -4   4  432.48   16.23
   1  -4   4  476.89   17.93
   1  -4   4  455.12   16.89
   1  -4   5  634.75   22.54
   1  -4   5  626.20   21.91
   1  -4   5  591.95   21.17
   1  -4   6  235.33   13.28
   1  -4   6  262.74   17.12
   1  -4   6  205.19   13.20
   1  -4   6  230.48   13.29
   1  -4   6  222.08   12.68
   1  -4   7   14.77    6.96
   1  -4   7   21.44    8.60
   1  -4   7   16.85    6.26
   1  -4   7   12.21    5.79
   1  -4   7   13.31    6.34
   1  -4   8  133.08   13.99
   1  -4   8  137.73   11.33
   1  -4   9  120.84   10.56
   1  -4   9  122.66   11.39
   1  -4  10  194.21   12.77
   1  -4  10  174.33   11.64
   1  -4  11   24.07    5.79
   1  -4  11   30.30    5.66
  -1   3  13   34.03    5.87
  -1   3  12  170.14   11.65
  -1   3  12  153.46   15.14
  -1   3  11   22.38    6.54
  -1   3  11   22.47    9.09
  -1   3  10   52.28   10.85
  -1   3  10   80.28   13.68
  -1   3  10   83.22    9.58
  -1   3  10   61.26    8.53
  -1   3  10   89.08   10.27
  -1   3   9  704.29   25.26
  -1   3   9  678.54   28.60
  -1   3   9  716.67   27.66
  -1   3   9  664.89   25.08
  -1   3   8   12.99    5.49
  -1   3   8    9.33    9.23
  -1   3   8   22.86    8.03
  -1   3   8   12.65    5.85
  -1   3   8   13.07    5.77
  -1   3   8   10.73    5.33
  -1   3   8   12.55    5.48
  -1   3   7  567.26   20.90
  -1   3   7  516.99   20.77
  -1   3   7  519.85   19.08
  -1   3   7  541.19   19.29
  -1   3   6 1030.02   29.55
  -1   3   6 1150.14   32.44
  -1   3   6 1055.70   32.07
  -1   3   6 1055.47   30.40
  -1   3   5   26.66    5.02
  -1   3   5   25.24    3.87
  -1   3   4  208.89    8.61
  -1   3   4  201.82    9.32
  -1   3   3  415.72   13.29
  -1   3   2    6.46    3.56
  -1   3   1 1375.77   34.60
  -1   3   0 4014.92   92.67
  -1   3  -1 1181.33   30.35
  -1   3  -2 1551.60   38.57
  -1   3  -3  915.27   24.67
   1  -3   4  386.81   14.34
   1  -3   4  402.74   14.50
   1  -3   5  992.40   28.56
   1  -3   5 1011.74   29.47
   1  -3   5 1030.08   29.53
   1  -3   5 1016.88   29.81
   1  -3   6   96.34    7.54
   1  -3   6  111.13    8.74
   1  -3   6   98.51    8.42
   1  -3   6  112.53    8.94
   1  -3   7   60.36    8.18
   1  -3   7   46.72    7.40
   1  -3   7   58.44   10.06
   1  -3   7   53.27    7.83
   1  -3   7   46.89    7.06
   1  -3   7   57.28    7.56
   1  -3   8   39.95    7.31
   1  -3   8   47.05    8.25
   1  -3   8   43.98   10.19
   1  -3   8   33.74    7.34
   1  -3   9  127.41   14.99
   1  -3   9  207.54   12.44
   1  -3  10  110.21   10.51
   1  -3  10  104.54    9.73
   1  -3  11   73.42    7.65
   1  -3  11   64.39    8.38
   1  -3  12   -0.50    5.12
  -1   2  13    0.54    4.32
  -1   2  12  100.60    9.38
  -1   2  11  105.41   14.07
  -1   2  11  122.85   10.67
  -1   2  10  104.60   10.46
  -1   2  10  115.52   11.35
  -1   2  10  108.49   10.26
  -1   2  10  103.60   14.22
  -1   2  10   92.83   13.74
  -1   2  10   88.19    9.27
  -1   2   9 1008.06   32.32
  -1   2   9 1060.82   35.59
  -1   2   9  966.87   32.22
  -1   2   9  967.49   32.09
  -1   2   9  957.81   35.43
  -1   2   8  236.52   12.84
  -1   2   8  266.34   15.02
  -1   2   8  215.03   12.46
  -1   2   8  244.54   15.91
  -1   2   8  250.46   12.96
  -1   2   7  855.41   26.11
  -1   2   7  828.21   27.82
  -1   2   7  813.59   26.61
  -1   2   7  825.43   28.21
  -1   2   7  809.50   25.26
  -1   2   6  518.20   19.18
  -1   2   6  574.92   19.76
  -1   2   6  521.18   17.49
  -1   2   5  691.38   20.69
  -1   2   4  464.31   13.35
  -1   2   4  448.57   14.45
  -1   2   3  675.75   18.04
  -1   2   3  658.59   18.43
  -1   2   2   17.98    3.52
  -1   2   1  128.58    5.93
  -1   2   0 4794.73  108.46
  -1   2  -1  502.69   14.30
  -1   2  -2 2248.50   52.90
  -1   2  -3  215.21    7.94
  -1   2  -4   52.69    3.70
   1  -2   5 2189.06   54.30
   1  -2   5 2156.05   54.10
   1  -2   6  732.95   22.32
   1  -2   6  728.31   23.01
   1  -2   6  737.72   23.38
   1  -2   6  735.41   23.49
   1  -2   7  188.91   10.40
   1  -2   7  194.71   12.01
   1  -2   7  216.96   12.04
   1  -2   7  204.35   11.76
   1  -2   8  276.81   14.88
   1  -2   8  288.79   14.81
   1  -2   8  257.85   14.11
   1  -2   8  271.76   13.78
   1  -2   8  286.55   19.96
   1  -2   8  286.87   15.43
   1  -2   9  130.15   11.48
   1  -2   9  142.61   11.80
   1  -2   9  147.17   11.14
   1  -2   9  129.33    9.83
   1  -2   9  125.16   10.80
   1  -2  10    4.89    8.98
   1  -2  10   16.22    7.19
   1  -2  10   23.19    6.58
   1  -2  10   23.38    6.78
   1  -2  11  320.51   15.58
   1  -2  11  333.55   16.83
   1  -2  11  316.20   15.86
   1  -2  12   19.77    6.11
  -1   1  13    1.43    4.12
  -1   1  12  170.98   10.89
  -1   1  12  113.48    8.96
  -1   1  11   57.81    8.59
  -1   1  11   43.04   11.41
  -1   1  11   51.73    7.79
  -1   1  10    8.46    6.07
  -1   1  10    8.14    6.12
  -1   1  10    8.19    5.84
  -1   1  10   10.04   10.26
  -1   1  10   10.52   10.85
  -1   1  10   11.87    6.74
  -1   1   9  392.54   17.85
  -1   1   9  365.99   17.23
  -1   1   9  412.33   20.14
  -1   1   9  399.49   21.51
  -1   1   9  440.09   26.62
  -1   1   9  382.20   17.69
  -1   1   8  412.59   16.68
  -1   1   8  374.84   16.48
  -1   1   8  377.97   16.63
  -1   1   8  399.00   18.96
  -1   1   8  377.79   19.70
  -1   1   8  395.82   16.88
  -1   1   7  287.51   14.57
  -1   1   7  303.58   13.11
  -1   1   7  297.38   13.11
  -1   1   7  288.64   15.90
  -1   1   7  312.97   13.75
  -1   1   6 1500.18   40.53
  -1   1   6 1452.00   38.44
  -1   1   6 1473.83   38.71
  -1   1   5  347.33   12.86
  -1   1   4   58.15    3.26
  -1   1   4   65.25    5.38
  -1   1   3 2503.43   56.67
  -1   1   3 2442.43   57.86
  -1   1   2  378.01   10.88
  -1   1   2  381.83   11.08
  -1   1   1   64.28    3.30
  -1   1   0  662.55   16.20
  -1   1  -1 1433.48   32.77
  -1   1  -2   87.29    3.89
   1  -1   3 2725.16   60.80
  -1   1  -3 2555.64   59.96
   1  -1   4   44.65    4.46
  -1   1  -4   38.25    2.52
   1  -1   5  947.88   25.80
   1  -1   6 1225.49   33.04
   1  -1   6 1283.17   34.38
   1  -1   6 1226.37   34.05
   1  -1   7    3.15    4.86
   1  -1   7    4.94    3.64
   1  -1   7    5.78    7.93
   1  -1   7    3.07    4.20
   1  -1   7    6.36    5.02
   1  -1   8  881.55   28.07
   1  -1   8  834.42   28.64
   1  -1   8  841.84   26.05
   1  -1   8  859.35   27.39
   1  -1   8  897.97   28.43
   1  -1   9   75.32    8.52
   1  -1   9   66.27    8.76
   1  -1   9   60.38    8.42
   1  -1   9   79.14    9.67
   1  -1  10    5.26    9.05
   1  -1  11   32.93    7.35
   1  -1  11   31.99    6.67
   1  -1  11   28.65    7.42
   1  -1  12  112.44    9.15
   1  -1  12  106.62    9.52
  -1   0  13    4.50    3.75
  -1   0  12   60.12    6.98
  -1   0  11   56.41    7.85
  -1   0  11   68.89    8.80
  -1   0  10    1.98   10.94
  -1   0  10   -1.25    5.51
  -1   0   9  223.05   13.79
  -1   0   9  250.92   14.01
  -1   0   9  244.82   14.23
  -1   0   9  221.56   17.52
  -1   0   9  246.65   13.93
  -1   0   8  211.02   12.42
  -1   0   8  239.20   12.63
  -1   0   8  231.70   12.91
  -1   0   8  239.84   16.24
  -1   0   8  219.54   12.69
  -1   0   8  241.44   14.75
  -1   0   7    6.58    4.98
  -1   0   7    8.33    8.52
  -1   0   7    4.15    4.62
  -1   0   7    4.14    4.37
  -1   0   7    8.79    4.72
  -1   0   7    4.98    4.70
  -1   0   6 1927.39   49.59
  -1   0   6 1890.73   50.36
  -1   0   6 1917.61   48.56
  -1   0   6 1833.06   47.88
  -1   0   6 1855.67   47.81
  -1   0   5  999.26   27.67
  -1   0   4  314.17   11.20
  -1   0   3 4290.39   87.62
  -1   0   3 4197.98   88.66
  -1   0   2  236.01    6.40
  -1   0   2  228.87    6.87
   1   0  -2  217.64    6.15
  -1   0   2  231.85    7.74
   1   0  -1  243.53    6.40
  -1   0   1  224.07    6.86
  -1   0   0 1273.18   28.86
   1   0   1 3785.59   84.40
   1   0   2 1459.78   33.87
   1   0   2 1512.08   33.86
   1   0   3 5212.55  113.65
  -1   0  -3 4998.32  112.90
  -1   0  -4   94.06    3.10
   1   0   4  102.66    4.93
   1   0   5  635.13   17.89
   1   0   6  153.62    8.62
   1   0   6  150.12    7.92
   1   0   6  151.51    8.61
   1   0   7   26.12    5.53
   1   0   7   20.40    8.33
   1   0   7   20.75    5.33
   1   0   7   20.54    4.19
   1   0   8  800.66   26.27
   1   0   8  806.14   25.76
   1   0   8  767.60   26.85
   1   0   8  789.85   28.00
   1   0   8  800.48   26.14
   1   0   8  764.95   24.41
   1   0   9  290.62   15.17
   1   0   9  303.85   14.66
   1   0   9  313.60   15.38
   1   0   9  284.94   17.50
   1   0   9  277.51   15.71
   1   0  10   14.66    6.94
   1   0  10    1.96    5.51
   1   0  10    2.44    6.00
   1   0  10    2.77    9.67
   1   0  11   39.79    8.18
   1   0  11   30.19    7.02
   1   0  11   32.27    7.40
   1   0  12  146.13   11.14
   1   0  12  119.80    9.86
   1   0  13   -2.37    4.24
  -1  -1  12    3.82    4.33
  -1  -1  12    7.43    5.30
  -1  -1  11   98.34    8.86
  -1  -1  11  111.80   10.30
  -1  -1  10    0.76    5.74
  -1  -1  10    7.51    6.53
  -1  -1  10    2.40    5.59
  -1  -1   9  166.76   12.44
  -1  -1   9  173.32   12.41
  -1  -1   9  186.81   12.41
  -1  -1   9  186.17   18.63
  -1  -1   9  173.73   11.84
  -1  -1   8  522.41   21.45
  -1  -1   8  510.40   20.73
  -1  -1   8  551.84   20.91
  -1  -1   8  551.81   20.79
  -1  -1   7   56.07    7.22
  -1  -1   7   73.33   11.52
  -1  -1   7   57.22   10.37
  -1  -1   7   53.44    6.71
  -1  -1   7   40.32    6.54
  -1  -1   7   55.62    7.07
  -1  -1   7   55.65    6.76
  -1  -1   6 1697.93   43.65
  -1  -1   6 1621.54   43.95
  -1  -1   6 1677.45   46.31
  -1  -1   6 1700.05   45.09
  -1  -1   6 1637.69   43.67
  -1  -1   6 1678.15   43.87
  -1  -1   5  296.18   11.85
  -1  -1   4 1109.42   29.66
  -1  -1   4 1132.34   27.40
  -1  -1   3   72.24    5.16
  -1  -1   3   76.07    3.48
  -1  -1   3   72.05    3.04
  -1  -1   2 9999.00  220.45
  -1  -1   2 9847.08  219.03
  -1  -1   1    5.87    2.54
  -1  -1   1    5.99    1.67
  -1  -1   0  360.00    9.31
  -1  -1   0  353.95    9.04
  -1  -1  -1 1660.66   37.95
  -1  -1  -2  251.57    7.06
   1   1   2  256.36    6.44
  -1  -1  -3  956.40   22.68
   1   1   3  972.71   22.83
  -1  -1  -4 1057.20   24.70
   1   1   4 1056.81   25.80
   1   1   5 2305.88   54.24
   1   1   6  828.14   24.01
   1   1   6  835.16   22.73
   1   1   6  807.47   23.94
   1   1   7  194.86   12.31
   1   1   7  203.72   11.33
   1   1   7  190.52   10.21
   1   1   7  184.41    9.69
   1   1   7  177.55   10.12
   1   1   8  634.47   20.89
   1   1   8  637.94   22.21
   1   1   8  645.97   24.16
   1   1   8  617.94   23.18
   1   1   8  630.24   22.19
   1   1   8  639.96   21.68
   1   1   9  617.64   25.34
   1   1   9  619.26   24.53
   1   1   9  604.94   21.42
   1   1   9  633.23   23.44
   1   1   9  628.44   22.59
   1   1   9  649.06   23.73
   1   1  10   10.53   10.19
   1   1  10   21.93   10.14
   1   1  10   31.01    7.12
   1   1  10   20.31    6.36
   1   1  10   29.26    7.85
   1   1  11  238.45   13.94
   1   1  11  255.97   14.98
   1   1  11  251.73   13.79
   1   1  12  110.54    9.92
   1   1  13   -1.85    7.27
   1   1  13   47.81    6.45
  -1  -2  12   -5.71    5.77
  -1  -2  11   58.54    7.94
  -1  -2  11   61.18    7.00
  -1  -2  10  123.75   10.71
  -1  -2  10  142.78   10.99
  -1  -2  10  146.57   11.62
  -1  -2  10  148.71   10.86
  -1  -2   9  183.61   13.56
  -1  -2   9  208.55   19.20
  -1  -2   9  199.19   12.99
  -1  -2   9  222.53   14.02
  -1  -2   9  194.32   12.51
  -1  -2   8  255.15   14.15
  -1  -2   8  255.10   14.45
  -1  -2   8  264.23   14.93
  -1  -2   8  244.36   13.86
  -1  -2   8  249.80   13.64
  -1  -2   7   11.48    4.88
  -1  -2   7   12.97    5.75
  -1  -2   7   14.65    5.78
  -1  -2   7   29.26    9.57
  -1  -2   7   13.88    5.25
  -1  -2   7   15.30    5.39
  -1  -2   6   69.73    6.76
  -1  -2   6   68.16    6.85
  -1  -2   6   67.31    7.10
  -1  -2   6   61.71    7.06
  -1  -2   5 1649.26   41.68
  -1  -2   5 1588.87   42.20
  -1  -2   5 1627.36   42.87
  -1  -2   4  228.69   10.19
  -1  -2   3 2822.35   66.75
  -1  -2   2 2532.91   61.42
  -1  -2   2 2705.04   60.54
  -1  -2   1 2486.67   58.25
  -1  -2   1 2564.33   57.82
   1   2  -1 2509.26   57.94
  -1  -2   0  240.88    7.71
  -1  -2   0  242.92    7.60
   1   2   0  262.84    8.04
  -1  -2  -1   47.31    3.12
   1   2   1   46.81    3.30
  -1  -2  -2   41.01    3.02
   1   2   2   51.67    3.53
   1   2   3   76.62    3.85
  -1  -2  -3   74.02    3.85
   1   2   3   76.57    4.26
  -1  -2  -4 2446.36   54.93
   1   2   4 2306.08   54.57
   1   2   5   11.82    3.30
   1   2   6 1559.71   41.07
   1   2   6 1623.49   39.64
   1   2   7  312.36   13.10
   1   2   7  295.76   12.51
   1   2   7  319.03   13.53
   1   2   7  325.20   12.79
   1   2   7  302.11   11.92
   1   2   8  184.68   13.21
   1   2   8  163.38   11.13
   1   2   8  162.01   10.23
   1   2   8  173.20    9.89
   1   2   8  154.60   10.38
   1   2   9  563.28   23.83
   1   2   9  547.93   20.04
   1   2   9  565.79   21.48
   1   2   9  555.53   21.71
   1   2   9  562.40   20.67
   1   2  10   20.90    5.07
   1   2  10   23.06   10.61
   1   2  10   17.13    6.30
   1   2  10   15.61    7.22
   1   2  10   17.36    6.00
   1   2  11  100.23   12.94
   1   2  11   25.31   10.88
   1   2  12    6.62    9.28
   1   2  12   46.72    7.87
   1   2  13    6.88    7.93
   1   2  13  119.06    8.98
   1   2  14   19.09    4.43
  -1  -3  11   86.02    8.37
  -1  -3  11   46.62    6.24
  -1  -3  10   11.83    6.50
  -1  -3  10    9.49    5.99
  -1  -3  10    7.55    5.06
  -1  -3   9    2.13    5.11
  -1  -3   9    9.15    6.39
  -1  -3   9    5.56    6.67
  -1  -3   9   12.76    6.33
  -1  -3   8   70.03    8.13
  -1  -3   8   72.20    8.88
  -1  -3   8   66.60    8.64
  -1  -3   8   79.18    9.43
  -1  -3   7  376.32   17.46
  -1  -3   7  360.13   17.73
  -1  -3   7  400.63   16.72
  -1  -3   7  380.13   16.97
  -1  -3   7  384.92   17.59
  -1  -3   6  186.30   10.44
  -1  -3   6  174.44   10.03
  -1  -3   6  192.80   11.47
  -1  -3   6  183.05   11.16
  -1  -3   6  224.42   16.32
  -1  -3   6  186.73   11.61
  -1  -3   5 1686.12   45.59
  -1  -3   5 1668.12   43.58
  -1  -3   5 1693.08   44.97
  -1  -3   5 1724.58   45.11
  -1  -3   4   12.55    4.93
  -1  -3   3  792.42   23.11
   1   3  -2  861.73   22.97
  -1  -3   2  904.84   24.14
   1   3  -1   72.68    4.80
  -1  -3   1   69.39    5.15
  -1  -3   1   75.09    4.69
   1   3   0 6024.83  134.31
  -1  -3   0 5854.86  134.24
   1   3   1 7762.40  168.12
  -1  -3  -1 7208.29  167.91
   1   3   2  248.56    8.69
  -1  -3  -2  232.77    8.57
   1   3   3  348.42   10.89
  -1  -3  -3  327.17   10.85
   1   3   4  199.56    7.70
   1   3   4  198.27    7.53
   1   3   5  389.50   12.23
   1   3   6 2024.00   52.30
   1   3   6 2144.11   50.91
   1   3   7   20.60    5.80
   1   3   7   19.94    4.68
   1   3   7   19.71    5.37
   1   3   7   19.99    4.92
   1   3   7   21.54    4.39
   1   3   8   89.29    8.48
   1   3   8   87.83    7.43
   1   3   8   80.89    7.50
   1   3   9  264.04   13.98
   1   3   9  252.14   14.06
   1   3   9  255.21   16.42
   1   3   9  230.42   16.31
   1   3  10  243.91   17.41
   1   3  10  224.03   12.50
   1   3  10  214.09   13.58
   1   3  11   28.59   11.35
   1   3  11  247.75   16.91
   1   3  12  238.26   16.68
   1   3  12  250.39   13.50
   1   3  13    0.60    6.89
   1   3  13    2.30    4.95
   1   3  14    2.81    4.23
  -1  -4  11   68.14    7.19
  -1  -4  10   30.87    6.12
  -1  -4  10   39.15    7.41
  -1  -4   9   40.91    7.80
  -1  -4   9   37.03    7.32
  -1  -4   9   33.21    7.76
  -1  -4   8  447.76   20.62
  -1  -4   7    9.81    6.23
  -1  -4   7   14.60    5.69
  -1  -4   7   12.50    5.49
  -1  -4   7   10.46    6.11
  -1  -4   7    6.62    6.35
  -1  -4   6   49.35    7.33
  -1  -4   6   52.23    8.01
  -1  -4   6   47.54    7.32
  -1  -4   6   55.36    6.93
  -1  -4   6   55.12    7.93
  -1  -4   5  429.01   17.86
  -1  -4   5  439.58   18.26
  -1  -4   5  427.12   17.54
  -1  -4   5  429.92   16.13
  -1  -4   5  418.53   17.76
  -1  -4   4  408.32   16.02
  -1  -4   4  381.64   15.31
  -1  -4   4  383.42   15.32
   1   4  -3  671.99   19.86
   1   4  -2 1428.24   36.48
   1   4  -1  401.79   13.52
   1   4   0   61.55    5.48
   1   4   1 3504.07   82.15
   1   4   2  285.97   10.74
   1   4   3  513.39   15.92
   1   4   4 1384.79   35.28
   1   4   5   58.18    5.19
   1   4   5   58.24    4.98
   1   4   6  270.79   10.80
   1   4   6  299.39   12.88
   1   4   7 1310.05   37.12
   1   4   8   11.04    5.69
   1   4   8   13.32    5.27
   1   4   8   18.51    7.02
   1   4   9  704.45   24.98
   1   4   9  691.86   24.97
   1   4   9  742.36   28.91
   1   4  10  161.00   15.23
   1   4  10  167.01   12.25
   1   4  11   16.97   10.80
   1   4  11    7.10    8.64
   1   4  12  295.30   14.74
   1   4  12  320.22   18.61
   1   4  13   41.60    6.82
   1   4  13   36.42   10.11
   1   4  14   17.85    4.87
  -1  -5  10   77.56    7.95
  -1  -5   9   -1.36    5.46
  -1  -5   9    0.78    6.18
  -1  -5   9    1.17    5.40
  -1  -5   8  103.79   10.70
  -1  -5   8   98.99    9.97
  -1  -5   8  102.55   10.34
  -1  -5   7  204.58   13.83
  -1  -5   7  192.33   12.96
  -1  -5   7  207.83   14.08
  -1  -5   6    3.52    5.16
  -1  -5   6    3.63    6.04
  -1  -5   6   -1.92    6.29
  -1  -5   6    2.95    6.29
  -1  -5   5  248.66   13.95
  -1  -5   5  234.38   13.67
  -1  -5   5  253.41   14.52
  -1  -5   4  673.12   24.58
  -1  -5   4  712.27   24.39
  -1  -5   4  706.07   24.95
  -1  -5   4  720.86   25.02
  -1  -5   3   68.43    7.70
   1   5  -2 1660.15   43.29
   1   5  -1    9.71    4.25
   1   5   0 1007.47   28.84
   1   5   1 1710.01   44.47
   1   5   2  242.66   11.16
   1   5   3  433.08   15.73
   1   5   4  965.21   27.60
   1   5   5 1753.09   45.23
   1   5   5 1806.84   47.51
   1   5   5 1821.21   46.05
   1   5   6   25.93    4.48
   1   5   6   32.86    6.45
   1   5   6   22.14    4.64
   1   5   7 1054.63   32.68
   1   5   8   35.15    6.98
   1   5   8   29.54    6.74
   1   5   8   25.46    7.71
   1   5   8   26.05    6.58
   1   5   9  427.98   21.26
   1   5   9  423.52   19.01
   1   5   9  410.94   17.89
   1   5  10   59.19    8.61
   1   5  11   19.65   11.43
   1   5  11    0.71    7.58
   1   5  12  126.91   14.44
   1   5  12  128.39   10.77
   1   5  12  112.04    9.07
   1   5  13   85.85   11.57
   1   5  13   90.08    8.45
   1   5  14   23.95    5.14
  -1  -6  10   62.10    6.00
  -1  -6   9    0.74    4.57
  -1  -6   9   -4.11    5.31
  -1  -6   8   61.06    8.14
  -1  -6   8   63.02    8.70
  -1  -6   7  231.97   14.31
  -1  -6   7  239.65   14.82
  -1  -6   7  245.57   15.47
  -1  -6   6    9.77    5.33
  -1  -6   6   15.54    7.31
  -1  -6   6   15.70    6.90
  -1  -6   6    9.74    6.09
  -1  -6   5   24.46    6.62
  -1  -6   5   37.58    7.84
  -1  -6   5   43.35    7.23
  -1  -6   5   32.48    7.67
  -1  -6   4  376.38   17.54
  -1  -6   4  340.89   17.05
  -1  -6   4  379.20   18.26
  -1  -6   3   11.27    5.84
  -1  -6   3    7.13    6.14
  -1  -6   3   14.85    6.05
   1   6  -2 1120.17   33.58
  -1  -6   2 1171.17   35.16
   1   6  -2 1149.50   33.72
   1   6  -1 1586.92   43.09
  -1  -6   1 1533.52   43.05
   1   6  -1 1540.17   42.92
   1   6   0  986.02   30.53
   1   6   0 1011.67   30.70
   1   6   1 1367.13   38.91
   1   6   2 2027.88   53.71
   1   6   3  956.49   29.58
   1   6   4 1449.47   40.28
   1   6   4 1419.18   40.54
   1   6   5   23.51    5.39
   1   6   5   23.99    5.66
   1   6   5   23.01    6.70
   1   6   6   48.91    6.08
   1   6   6   52.06    6.28
   1   6   6   44.50    6.21
   1   6   6   48.63    7.99
   1   6   7  112.04   10.33
   1   6   7   87.80    9.82
   1   6   8  831.70   29.33
   1   6   8  799.36   30.77
   1   6   9  570.80   22.90
   1   6   9  615.98   24.97
   1   6   9  558.31   25.38
   1   6   9  564.83   23.40
   1   6  10   91.29    9.87
   1   6  10  100.11   10.53
   1   6  10  104.99   10.13
   1   6  11    4.93   11.21
   1   6  11   -0.84    6.11
   1   6  12  207.53   16.89
   1   6  12  178.68   12.36
   1   6  12  172.35   11.05
   1   6  13   75.63   11.83
   1   6  13   63.04    7.57
   1   6  14   -0.55    7.88
   1   6  14    3.65    3.68
  -1  -7   9   -2.37    4.17
  -1  -7   8   52.02    7.27
  -1  -7   7  127.15    9.68
  -1  -7   7  162.68   11.62
  -1  -7   6   58.24    8.82
  -1  -7   5  211.31   13.92
  -1  -7   5  258.02   15.25
  -1  -7   5  225.27   13.64
  -1  -7   4  140.79   11.57
  -1  -7   4  151.57   11.92
  -1  -7   3   17.75    6.77
  -1  -7   3   19.11    6.53
   1   7  -2  100.42    9.46
  -1  -7   2  104.79    9.65
   1   7  -2   90.10    8.96
   1   7  -1  854.59   29.16
   1   7  -1  860.04   29.19
  -1  -7   1  853.86   28.94
  -1  -7   0   55.68    7.39
   1   7   0   59.61    7.65
   1   7   0   61.27    8.11
   1   7   1  325.71   16.12
  -1  -7  -1  319.58   14.91
   1   7   1  349.52   16.49
   1   7   2  539.12   21.26
   1   7   2  544.16   21.30
  -1  -7  -2  493.13   18.77
   1   7   3   63.97    7.91
   1   7   3   59.90    7.08
   1   7   3   64.74    8.47
   1   7   4 1963.93   52.21
   1   7   4 1876.42   51.67
   1   7   5  580.23   23.03
   1   7   5  606.28   23.20
   1   7   5  629.00   23.30
   1   7   6  398.34   16.85
   1   7   6  418.31   19.10
   1   7   6  410.62   18.21
   1   7   6  386.74   17.74
   1   7   7  302.49   17.16
   1   7   7  369.97   18.56
   1   7   8  557.91   24.03
   1   7   8  513.76   21.81
   1   7   9   27.44    8.51
   1   7   9   22.39    7.19
   1   7   9   31.71    8.79
   1   7  10  585.04   24.11
   1   7  11   19.62    6.80
   1   7  12   89.01    9.01
   1   7  12   96.20   13.41
   1   7  13  117.30    8.60
   1   7  13  130.35   12.61
   1   7  14   -0.49    9.61
  -1  -8   8   57.69    5.92
  -1  -8   7  117.98    8.96
  -1  -8   6   65.17    8.12
  -1  -8   6   62.60    7.35
  -1  -8   5   66.45    8.91
  -1  -8   4  300.92   15.62
  -1  -8   4  290.27   16.23
  -1  -8   3   79.72    9.46
  -1  -8   3   95.80    9.93
  -1  -8   2   29.81    7.12
  -1  -8   1  394.89   18.24
   1   8  -1  337.71   17.60
   1   8  -1  349.31   18.02
  -1  -8   1  359.38   17.24
  -1  -8   0  103.24    9.65
   1   8   0  101.58   10.08
   1   8   0   93.16    9.76
  -1  -8   0   90.18    9.39
  -1  -8  -1  841.04   28.06
   1   8   1  783.56   29.05
   1   8   1  867.30   29.78
  -1  -8  -1  809.99   29.54
  -1  -8  -2  346.09   15.97
  -1  -8  -2  367.72   18.05
   1   8   2  383.10   18.21
   1   8   3   31.05    6.85
   1   8   3   19.67    6.52
   1   8   3   18.57    6.01
  -1  -8  -3   23.07    5.34
  -1  -8  -3   18.14    6.09
   1   8   4  634.88   23.82
   1   8   4  701.48   25.96
   1   8   4  716.91   26.17
  -1  -8  -4  612.37   25.22
   1   8   5  292.17   15.86
  -1  -8  -5  330.61   16.83
   1   8   5  355.78   17.23
   1   8   5  327.43   16.70
   1   8   6   16.96    6.08
   1   8   6   26.27    7.19
   1   8   6   23.72    6.39
   1   8   6   28.55    6.87
  -1  -8  -6   25.79    6.36
   1   8   6   23.54    6.40
   1   8   7  829.04   29.52
  -1  -8  -7  732.92   27.54
   1   8   7  808.15   29.81
   1   8   7  802.01   28.69
   1   8   8  134.60   11.62
   1   8   8  140.66   12.61
   1   8   9  118.79   11.20
   1   8   9  111.17   12.41
   1   8   9  127.38   12.36
   1   8  10  312.88   16.99
   1   8  10  321.61   18.45
   1   8  10  337.13   18.71
   1   8  11  110.68    9.71
   1   8  11  123.04   11.09
   1   8  12   16.29    5.44
   1   8  12   22.58   10.28
   1   8  13   73.46    6.01
   1   8  13   77.73   10.30
   1   8  14    3.78   11.24
  -1  -9   7   94.92    6.19
  -1  -9   7   97.04    6.76
  -1  -9   6    7.04    4.73
  -1  -9   6    5.63    4.10
  -1  -9   5    3.02    5.27
  -1  -9   5    4.22    4.93
  -1  -9   4  293.46   14.78
  -1  -9   4  293.95   15.28
  -1  -9   3   60.80    8.14
  -1  -9   2   10.46    6.88
  -1  -9   2   10.65    6.11
   1   9  -1  746.62   27.97
  -1  -9   1  745.24   27.47
  -1  -9   1  733.28   27.64
   1   9  -1  729.01   28.60
   1   9   0  380.74   18.91
  -1  -9   0  368.21   18.82
  -1  -9   0  391.15   18.48
   1   9   0  346.39   18.53
   1   9   1  752.01   28.42
  -1  -9  -1  718.84   28.18
  -1  -9  -1  759.08   27.27
   1   9   1  776.10   29.01
   1   9   2  600.38   24.83
   1   9   2  638.55   25.37
  -1  -9  -2  590.84   22.96
  -1  -9  -2  656.71   25.56
  -1  -9  -3   13.11    6.26
   1   9   3    8.40    5.81
  -1  -9  -3   11.33    5.16
   1   9   3   12.42    6.16
   1   9   4   75.61    8.49
   1   9   4   88.31    9.92
   1   9   4   82.49    9.48
   1   9   5  659.03   25.90
  -1  -9  -5  615.29   25.35
   1   9   5  593.66   23.82
   1   9   5  642.73   25.31
   1   9   6    9.89    5.98
   1   9   6    5.63    5.75
  -1  -9  -6    4.20    5.38
   1   9   6    8.57    6.40
   1   9   6    5.86    5.76
  -1  -9  -7  836.85   31.55
   1   9   7  900.04   31.97
   1   9   7  921.55   32.55
   1   9   8   82.98   10.46
   1   9   8   77.90    9.61
   1   9   9    4.43    8.04
   1   9   9   -0.46    6.23
   1   9  10   77.77    9.85
   1   9  10   79.73   10.39
   1   9  10   78.73    9.37
   1   9  11  230.63   13.77
   1   9  12   -6.66    8.95
   1   9  13   72.08    9.76
  -1 -10   5   26.20    4.87
  -1 -10   5   19.72    4.74
  -1 -10   4  183.70   10.61
  -1 -10   4  186.20   11.02
  -1 -10   3  242.39   12.88
  -1 -10   3  212.89   12.52
  -1 -10   2   83.56    8.83
   1  10  -1   12.35    5.97
  -1 -10   1   10.68    6.38
   1  10   0  201.54   14.18
  -1 -10   0  192.43   13.30
   1  10   1  201.36   14.45
   1  10   1  223.32   14.79
  -1 -10  -1  198.57   14.09
   1  10   2  700.54   27.21
   1  10   2  656.18   26.92
  -1 -10  -2  644.12   26.83
   1  10   3  154.80   12.41
   1  10   3  154.12   12.44
  -1 -10  -3  137.89   12.01
   1  10   4  885.25   31.92
   1  10   4  890.07   32.14
  -1 -10  -4  790.65   31.22
  -1 -10  -5  275.68   16.93
   1  10   5  298.78   17.10
   1  10   5  294.67   15.63
   1  10   6   16.13    6.46
   1  10   6    9.57    6.07
  -1 -10  -6    9.73    5.83
   1  10   6   11.37    6.37
   1  10   7  244.23   15.36
   1  10   8  231.15   14.77
   1  10   8  239.55   15.06
   1  10   9    1.30    5.86
   1  10   9    8.45    7.59
   1  10   9   -0.45    6.17
   1  10  10  117.06   10.71
   1  10  11  240.31   13.21
   1  10  12   40.34    5.69
   1  10  12   52.18    8.77
   1  10  13   54.90   11.36
  -1 -11   4   83.81    6.21
  -1 -11   4   70.07    5.80
  -1 -11   3   64.74    6.64
  -1 -11   3   87.86    7.10
  -1 -11   2   22.96    5.26
  -1 -11   2   22.61    5.67
  -1 -11   1   72.39    7.85
  -1 -11   1   73.70    7.71
   1  11   0  245.04   14.02
  -1 -11   0  216.88   12.69
   1  11   1   57.40    8.45
   1  11   2  196.53   13.69
  -1 -11  -3  100.80   10.44
   1  11   3  113.06   10.91
  -1 -11  -4   58.50    8.74
   1  11   4   79.81    9.46
   1  11   5  184.53   13.23
   1  11   6   81.46    9.37
   1  11   7   70.25    8.46
   1  11   7   87.13    9.54
   1  11   8  281.38   15.04
   1  11   8  263.53   15.43
   1  11   9   12.44    6.62
   1  11  10  171.41   10.86
   1  11  10  167.88   11.45
   1  11  11   45.17    6.36
   1  11  12  100.30   11.54
  -1 -12   3   62.05    6.16
  -1 -12   3  116.71    7.35
  -1 -12   2    5.75    3.52
  -1 -12   2   15.91    4.05
  -1 -12   1  467.61   15.78
  -1 -12   1  349.15   14.32
  -1 -12   0  140.77    8.69
  -1 -12   0  109.76    8.29
   1  12   0  124.81    8.68
  -1 -12  -1    6.98    4.81
   1  12   1    2.82    4.67
   1  12   2   42.42    7.06
   1  12   3  256.37   14.49
   1  12   4    7.58    5.64
   1  12   5  385.29   18.01
   1  12   6    7.32    6.06
   1  12   6   14.02    5.73
   1  12   7   45.65    7.67
   1  12   7   36.10    7.02
   1  12   7   40.01    6.35
   1  12   8  202.26   11.62
   1  12   8  201.49   11.97
   1  12   9   46.05    6.44
   1  12   9   47.32    6.90
   1  12  10  155.96    8.96
   1  12  10  140.70    9.06
   1  12  11   40.59   10.87
  -1 -13   0   98.25    6.16
  -1 -13  -1   17.13    3.59
   1  13   1   14.60    3.91
  -1 -13  -2   35.81    4.28
   1  13   2   34.53    5.22
   1  13   3  202.08   10.66
  -1 -13  -3  126.99    7.96
   1  13   4   30.48    5.65
   1  13   4   40.99    5.52
   1  13   5  203.82   10.57
   1  13   5  194.53    9.82
   1  13   6  107.89    7.82
   1  13   6  104.70    7.90
   1  13   7   21.02    4.52
   1  13   7   25.04    5.44
   1  13   7   27.63    5.22
   1  13   8  142.00    8.70
   1  13   8  139.64    8.61
   1  13   9    3.25    5.79
   1  13   9    8.49    4.17
   1  14   6  127.72    7.68
   1  14   7    2.13    5.95
  -2  13   5  107.90    7.05
  -2  13   4   41.15    4.97
  -2  13   3   15.04    3.92
  -2  12   8   17.55    4.26
  -2  12   7    5.29    3.63
  -2  12   7    5.58    4.17
  -2  12   6   44.77    5.87
  -2  12   6   51.06    5.72
  -2  12   5  108.40    8.60
  -2  12   4   71.97    7.56
  -2  12   3   74.06    7.70
   2 -12  -2  150.91    8.49
  -2  12   2  144.51    9.87
   2 -12  -1   27.42    4.93
  -2  12   1   26.44    5.18
  -2  12   0  129.77    8.36
   2 -12   0  175.22    9.07
   2 -12   1   85.70    6.41
   2 -12   2    2.57    5.45
   2 -12   3   11.47    5.33
  -2  11  10   51.63    6.19
  -2  11  10   56.38    5.73
  -2  11   9   59.84    6.74
  -2  11   8  191.65   11.28
  -2  11   7   22.12    5.34
  -2  11   7   27.39    6.06
  -2  11   6    8.36    5.23
  -2  11   6   -2.09    6.16
  -2  11   6    2.23    5.02
  -2  11   5  189.84   12.38
  -2  11   5  200.91   11.81
   2 -11  -4   32.15    6.10
  -2  11   4   38.69    7.11
   2 -11  -3   72.10    7.48
  -2  11   3   69.83    8.71
   2 -11  -2   81.02    7.71
  -2  11   2  113.99    9.96
   2 -11  -1   27.84    5.50
  -2  11   1   29.43    6.42
  -2  11   0   38.91    6.62
  -2  11  -1  197.01   11.07
   2 -11   2    9.39    4.71
   2 -11   3   69.79    5.88
   2 -11   3   58.19    6.22
   2 -11   4   39.85    5.32
   2 -11   4   30.34    5.99
  -2  10  11   34.54    5.05
  -2  10  10  101.24    8.29
  -2  10  10   99.05    7.94
  -2  10  10   91.22    8.81
  -2  10   9   54.13    7.60
  -2  10   8  247.09   14.12
  -2  10   7  108.31   10.14
  -2  10   7  100.24    9.76
  -2  10   7   93.75    8.80
  -2  10   6   25.13    7.05
  -2  10   6   25.97    6.61
  -2  10   6   19.24    6.60
  -2  10   5  149.63   11.79
  -2  10   5  156.12   11.46
  -2  10   5  152.06   11.48
  -2  10   4  226.29   14.37
  -2  10   4  202.09   12.62
  -2  10   4  209.03   14.35
  -2  10   3  276.32   16.08
  -2  10   2  488.80   22.03
  -2  10   1   16.09    6.40
   2 -10  -1   10.80    5.65
  -2  10   0    7.45    5.71
   2 -10   0   11.28    5.50
  -2  10  -1  489.08   20.56
   2 -10   1  494.59   19.00
   2 -10   1  499.24   19.17
   2 -10   2   10.94    5.03
   2 -10   3  201.24   11.04
   2 -10   3  191.16   11.72
   2 -10   4  102.94    8.33
   2 -10   5    8.83    4.19
   2 -10   5   15.84    4.36
   2 -10   6    6.31    5.14
   2 -10   6   18.55    5.34
  -2   9  11   28.05    5.51
  -2   9  11   22.30    7.36
  -2   9  10   26.86    6.63
  -2   9  10   24.50    8.80
  -2   9   9   -2.52    5.83
  -2   9   8   41.87    8.12
  -2   9   7  216.55   14.20
  -2   9   6   12.04    6.70
  -2   9   6   13.50    6.61
  -2   9   6   11.30    5.57
  -2   9   6    8.54    6.63
  -2   9   5  126.19   10.89
  -2   9   5  121.27   10.55
  -2   9   5  121.85   11.56
  -2   9   5  116.67   10.62
  -2   9   4  358.35   17.62
  -2   9   4  391.99   18.94
  -2   9   4  391.11   18.94
  -2   9   3    5.67    5.31
  -2   9   3   12.28    5.62
  -2   9   3   12.94    6.32
  -2   9   2  541.46   22.81
  -2   9   2  527.54   22.56
  -2   9   1  371.70   18.27
   2  -9  -1  323.81   15.80
  -2   9   1  366.19   18.22
  -2   9   0  152.26   11.72
   2  -9   0  147.10   10.03
   2  -9   0  147.35   10.83
  -2   9   0  158.19   12.06
  -2   9  -1   55.65    7.88
   2  -9   1   56.21    7.12
   2  -9   1   54.85    7.74
  -2   9  -1   68.47    8.62
   2  -9   2  448.17   18.81
   2  -9   4  213.95   12.29
   2  -9   4  218.17   13.06
   2  -9   5   24.03    5.81
   2  -9   6   29.88    5.47
   2  -9   6   63.21    6.31
   2  -9   7   82.11    6.80
  -2   8  12    5.42    6.80
  -2   8  12    8.43    4.43
  -2   8  11    9.90    8.56
  -2   8  11   14.60    5.48
  -2   8  10  215.34   14.41
  -2   8  10  210.08   15.11
  -2   8  10  199.93   13.12
  -2   8   9   82.21    9.62
  -2   8   8  568.51   23.98
  -2   8   8  551.91   23.94
  -2   8   7  533.00   23.35
  -2   8   7  540.93   23.25
  -2   8   6   10.92    5.78
  -2   8   6   14.34    6.77
  -2   8   6   12.51    5.36
  -2   8   6   16.25    5.97
  -2   8   6   10.85    6.53
  -2   8   5  112.80    9.52
  -2   8   5  134.84   10.69
  -2   8   5  127.49   10.41
  -2   8   5  123.82   11.36
  -2   8   5  113.62   10.48
  -2   8   4  194.44   12.70
  -2   8   4  194.70   11.84
  -2   8   4  195.76   12.55
  -2   8   4  177.23   12.44
  -2   8   3   70.50    8.11
  -2   8   3   63.76    8.17
  -2   8   3   57.93    7.59
  -2   8   2   69.03    8.02
  -2   8   2   59.96    7.84
  -2   8   1  703.07   26.17
  -2   8   1  718.93   26.27
   2  -8   0  192.82   11.96
  -2   8   0  217.18   13.34
   2  -8   0  201.75   11.42
  -2   8   0  215.15   13.18
   2  -8   1  291.07   14.98
  -2   8  -1  308.21   15.98
   2  -8   1  300.27   14.48
  -2   8  -1  319.10   16.07
   2  -8   2  137.11   10.76
  -2   8  -2  144.68   10.94
  -2   8  -2  137.96   10.58
   2  -8   2  152.91   10.83
   2  -8   3   39.38    7.34
   2  -8   4  291.03   15.31
   2  -8   5   30.24    6.66
   2  -8   5   21.08    6.68
   2  -8   6   12.61    5.84
   2  -8   7   66.77    6.92
   2  -8   7  131.72    8.72
   2  -8   8   74.84    5.85
   2  -8   8   85.80    6.56
  -2   7  12  135.14   11.68
  -2   7  12  141.22    9.57
  -2   7  11   53.76   10.95
  -2   7  11   39.10    7.05
  -2   7  10  383.00   19.86
  -2   7  10  413.24   21.70
  -2   7  10  389.72   18.77
  -2   7   9   34.19    8.45
  -2   7   8   55.33    8.15
  -2   7   8   69.93    9.70
  -2   7   8   61.79    9.47
  -2   7   7  311.20   16.57
  -2   7   7  324.73   17.84
  -2   7   7  322.28   17.46
  -2   7   6  396.56   18.97
  -2   7   6  422.81   18.88
  -2   7   6  386.21   17.41
  -2   7   6  428.72   19.84
  -2   7   6  395.18   17.86
  -2   7   5  777.70   27.47
  -2   7   5  764.46   26.79
  -2   7   5  784.63   26.69
  -2   7   5  787.46   28.44
  -2   7   5  781.61   26.98
  -2   7   4  551.99   21.39
  -2   7   4  566.95   21.40
  -2   7   4  575.81   21.65
  -2   7   4  532.83   20.56
  -2   7   3   28.17    6.45
  -2   7   3   22.99    5.92
  -2   7   3   29.00    5.58
  -2   7   3   20.58    5.22
  -2   7   2  183.21   11.28
  -2   7   2  182.19   11.58
  -2   7   1  830.48   27.42
  -2   7   1  802.10   27.44
  -2   7   0   13.98    5.33
   2  -7   0    4.27    4.43
  -2   7   0    4.78    4.66
  -2   7  -1 1134.44   34.79
  -2   7  -1 1103.35   34.33
   2  -7   1 1103.98   32.80
   2  -7   1 1097.72   33.42
  -2   7  -2  243.23   13.77
   2  -7   2  251.75   13.51
  -2   7  -2  256.61   13.67
   2  -7   2  241.40   12.97
   2  -7   3   15.47    5.69
   2  -7   3    6.67    5.83
   2  -7   4  527.01   21.28
   2  -7   5  166.52   12.07
   2  -7   6   11.78    6.35
   2  -7   7  185.76   11.87
   2  -7   8    0.92    4.37
   2  -7   9    1.38    3.55
   2  -7   9    4.16    3.67
  -2   6  13  129.16    8.25
  -2   6  12   10.88    8.92
  -2   6  12   11.56    5.52
  -2   6  11   12.39   10.88
  -2   6  10  145.64   11.75
  -2   6   9   12.81    7.40
  -2   6   9    9.73   12.08
  -2   6   9   10.78    6.19
  -2   6   9    9.99    6.60
  -2   6   8   26.63    6.91
  -2   6   8   26.50    7.54
  -2   6   8   22.23    6.31
  -2   6   8   35.89    8.06
  -2   6   7  257.98   15.95
  -2   6   7  254.31   14.52
  -2   6   7  239.46   14.53
  -2   6   7  263.43   15.32
  -2   6   6  193.54   12.92
  -2   6   6  184.75   10.87
  -2   6   6  191.14   11.97
  -2   6   6  167.70   11.60
  -2   6   6  168.04   12.63
  -2   6   5   59.34    7.25
  -2   6   5   56.61    8.15
  -2   6   5   56.98    6.83
  -2   6   5   66.39    6.81
  -2   6   5   55.45    7.76
  -2   6   5   58.62    7.25
  -2   6   4 1719.40   46.05
  -2   6   4 1667.14   46.09
  -2   6   4 1680.57   46.19
  -2   6   3  265.71   12.75
  -2   6   3  228.98   11.57
  -2   6   3  257.48   12.87
  -2   6   2  154.48    9.71
  -2   6   2  150.18    8.72
  -2   6   2  145.53    9.76
  -2   6   1  412.39   16.82
  -2   6   1  400.36   16.38
  -2   6   0  370.12   15.97
  -2   6   0  365.65   15.44
   2  -6   1  161.90    9.40
  -2   6  -1  150.76   10.15
  -2   6  -1  151.38    9.63
   2  -6   1  150.34    9.82
   2  -6   2  701.04   24.00
  -2   6  -2  765.10   24.90
  -2   6  -2  752.94   25.07
   2  -6   2  743.58   24.75
  -2   6  -3   32.35    5.63
   2  -6   3   35.85    6.88
  -2   6  -3   35.06    6.19
   2  -6   3   39.39    6.66
   2  -6   4  417.26   18.48
   2  -6   4  409.84   17.29
   2  -6   4  404.03   17.98
   2  -6   5  396.84   18.36
   2  -6   5  381.26   17.44
   2  -6   6   22.22    6.89
   2  -6   6   30.26    7.37
   2  -6   6   25.44    6.87
   2  -6   7  141.70   11.95
   2  -6   7  211.72   12.57
   2  -6   8   87.88    8.36
   2  -6   8   92.27    8.96
   2  -6   9    4.83    4.48
   2  -6   9    6.37    4.58
   2  -6  10   66.38    5.61
   2  -6  10   80.34    6.19
  -2   5  13    2.22    4.16
  -2   5  12   31.64    6.66
  -2   5  12   30.10   10.66
  -2   5  11   56.13    8.39
  -2   5  11   56.15   12.95
  -2   5  10  423.96   24.32
  -2   5   9  416.57   20.14
  -2   5   9  469.06   24.70
  -2   5   9  411.59   20.45
  -2   5   9  414.95   20.82
  -2   5   9  391.96   19.79
  -2   5   9  452.35   20.57
  -2   5   8  104.99   10.28
  -2   5   8   93.87    9.97
  -2   5   8  101.57   10.13
  -2   5   7 1001.71   34.08
  -2   5   7 1049.86   33.75
  -2   5   7 1040.69   33.45
  -2   5   7 1018.02   34.92
  -2   5   6  302.23   15.14
  -2   5   6  287.51   14.56
  -2   5   6  297.68   15.89
  -2   5   6  297.74   15.11
  -2   5   5   18.87    6.03
  -2   5   5   16.42    4.85
  -2   5   5   12.72    4.34
  -2   5   5   13.45    4.89
  -2   5   5   19.51    5.35
  -2   5   4  384.19   15.70
  -2   5   4  393.67   15.29
  -2   5   4  391.14   15.45
  -2   5   4  378.57   15.54
  -2   5   3  282.57   12.78
  -2   5   3  279.99   12.45
  -2   5   2  373.04   14.90
  -2   5   1  378.74   15.17
  -2   5   0 1191.03   33.85
  -2   5  -1  200.69   10.69
  -2   5  -1  190.48   10.25
  -2   5  -2 1207.07   34.30
  -2   5  -2 1196.80   33.99
   2  -5   2 1194.65   34.01
   2  -5   2 1228.86   34.42
  -2   5  -3  164.23   10.03
   2  -5   3  186.02   10.90
   2  -5   3  199.83   10.82
   2  -5   3  183.52   10.88
  -2   5  -3  177.34    9.91
   2  -5   4  154.20   10.52
   2  -5   4  136.63   10.30
   2  -5   4  145.00   10.48
   2  -5   5  671.03   24.27
   2  -5   5  659.55   25.11
   2  -5   5  707.21   25.37
   2  -5   6   55.79    8.34
   2  -5   6   49.41    8.40
   2  -5   6   47.80    8.36
   2  -5   6   59.75    9.17
   2  -5   7  317.83   16.44
   2  -5   7  254.61   15.51
   2  -5   8  144.12   11.67
   2  -5   8   95.11    9.76
   2  -5   9   -1.56    5.35
   2  -5   9    6.75    5.81
   2  -5   9   -3.84    6.14
   2  -5  10   82.58    7.41
   2  -5  10   89.94    7.83
   2  -5  10   79.98    7.23
  -2   4  13   42.10    5.83
  -2   4  12  124.75    9.91
  -2   4  11    7.89    6.32
  -2   4  11   -5.40   11.52
  -2   4  10   15.39    6.64
  -2   4  10   15.92   12.19
  -2   4   9  703.33   27.71
  -2   4   9  665.26   29.05
  -2   4   9  639.39   25.81
  -2   4   9  645.08   25.61
  -2   4   9  642.82   25.64
  -2   4   8   74.57    8.93
  -2   4   8   71.46    8.71
  -2   4   8   70.71    9.27
  -2   4   8   63.99   12.39
  -2   4   8   83.51    9.29
  -2   4   7  352.10   16.58
  -2   4   7  340.23   16.54
  -2   4   7  339.17   17.00
  -2   4   6  608.27   21.99
  -2   4   6  619.54   22.41
  -2   4   6  613.03   22.83
  -2   4   5   95.17    8.36
  -2   4   5  100.75    8.34
  -2   4   5   96.61    7.93
  -2   4   4  281.67   11.86
  -2   4   4  279.56   12.51
  -2   4   3 2609.73   64.18
  -2   4   2  847.85   25.11
  -2   4   1 2113.71   53.30
  -2   4   0  540.29   18.13
  -2   4  -1    9.95    4.31
  -2   4  -2  619.32   20.15
   2  -4   2  653.38   20.47
   2  -4   2  643.11   20.34
   2  -4   3 1209.12   34.26
  -2   4  -3 1209.82   33.61
   2  -4   3 1275.69   34.54
   2  -4   3 1303.87   35.50
   2  -4   3 1216.59   34.51
   2  -4   4  650.71   21.68
   2  -4   4  665.31   22.12
   2  -4   4  650.73   22.09
   2  -4   4  699.12   23.45
   2  -4   5  524.98   20.18
   2  -4   5  597.22   21.93
   2  -4   5  572.89   20.73
   2  -4   6  103.56    9.11
   2  -4   6  101.20    9.60
   2  -4   6   97.96    9.72
   2  -4   6  105.35    9.92
   2  -4   6   96.07    9.76
   2  -4   7  276.38   18.32
   2  -4   7  278.94   15.68
   2  -4   7  295.45   16.30
   2  -4   8  145.47   11.79
   2  -4   8  142.93   11.85
   2  -4   8  112.49   10.11
   2  -4   9    1.28    6.99
   2  -4   9    9.69    7.11
   2  -4   9   16.06    6.60
   2  -4  10   87.14    9.04
   2  -4  10   91.56    8.70
   2  -4  10   84.28    8.21
   2  -4  11   56.98    6.69
   2  -4  11   80.12    7.18
  -2   3  13    8.24    4.32
  -2   3  12  259.36   13.67
  -2   3  11    2.01    5.95
  -2   3  11   13.30   11.72
  -2   3  10   13.36   12.53
  -2   3  10   24.71    7.16
  -2   3   9   35.39    7.45
  -2   3   9   27.94    7.55
  -2   3   9   19.61    7.13
  -2   3   9   24.71   11.83
  -2   3   9   31.18    9.28
  -2   3   9   23.89    7.97
  -2   3   8   18.28    5.92
  -2   3   8   18.71    6.43
  -2   3   8   13.83    7.33
  -2   3   8   22.62    6.71
  -2   3   8   26.83   10.46
  -2   3   7  267.43   13.61
  -2   3   7  239.84   11.96
  -2   3   7  238.73   13.82
  -2   3   7  246.58   13.61
  -2   3   7  234.56   15.46
  -2   3   6  754.31   25.43
  -2   3   6  707.28   22.42
  -2   3   6  792.40   24.91
  -2   3   6  750.40   25.23
  -2   3   5  128.64    8.41
  -2   3   5  119.61    6.88
  -2   3   5  114.30    8.31
  -2   3   4 1435.50   36.70
  -2   3   4 1383.68   37.57
  -2   3   3 1490.93   39.25
  -2   3   3 1551.35   39.37
  -2   3   2    0.54    3.69
  -2   3   1  813.72   22.96
  -2   3   0  924.47   25.46
  -2   3  -1   32.24    4.78
  -2   3  -2  795.53   23.26
   2  -3   3 1465.60   38.19
  -2   3  -3 1476.07   38.06
   2  -3   4   24.84    4.78
  -2   3  -4   19.54    3.81
   2  -3   4   23.68    4.53
   2  -3   4   25.80    5.56
   2  -3   4   25.78    5.25
   2  -3   4   25.46    5.64
   2  -3   5  670.78   22.45
   2  -3   5  665.56   21.89
   2  -3   5  667.36   21.86
   2  -3   5  689.01   22.82
   2  -3   6   38.31    7.14
   2  -3   6   41.63    7.01
   2  -3   6   45.26    6.23
   2  -3   6   43.58    6.86
   2  -3   6   56.95    7.35
   2  -3   6   48.99    6.85
   2  -3   7   97.24    9.45
   2  -3   7  106.03   10.07
   2  -3   7   98.34    8.65
   2  -3   7   97.01    9.21
   2  -3   7  100.24    9.63
   2  -3   7  105.13   12.04
   2  -3   8  596.88   23.06
   2  -3   8  626.01   23.33
   2  -3   8  583.04   23.64
   2  -3   8  386.14   23.99
   2  -3   8  596.22   22.03
   2  -3   8  670.25   24.30
   2  -3   8  435.06   19.95
   2  -3   9   41.92    8.32
   2  -3   9   40.22    7.37
   2  -3  10  123.63    9.96
   2  -3  10  138.33   11.95
   2  -3  10  121.59   10.25
   2  -3  11   78.55    7.89
   2  -3  11   73.57    8.59
  -2   2  13    0.84    3.74
  -2   2  12   75.69    7.96
  -2   2  11   77.32    8.70
  -2   2  11   79.48    9.41
  -2   2  10   97.44    9.89
  -2   2  10   96.11   14.43
  -2   2   9  451.96   20.13
  -2   2   9  462.27   22.07
  -2   2   9  430.44   19.04
  -2   2   9  413.45   23.13
  -2   2   9  496.72   26.37
  -2   2   8  375.05   17.62
  -2   2   8  401.70   17.83
  -2   2   8  409.22   19.38
  -2   2   8  355.99   17.64
  -2   2   8  355.08   16.08
  -2   2   8  387.36   20.31
  -2   2   7  192.69   12.27
  -2   2   7  200.34   14.42
  -2   2   7  199.34   10.90
  -2   2   7  217.60   12.27
  -2   2   7  220.22   12.71
  -2   2   7  223.60   12.95
  -2   2   6 1243.94   36.21
  -2   2   6 1184.44   33.13
  -2   2   6 1237.83   35.96
  -2   2   6 1275.17   35.48
  -2   2   6 1228.17   36.44
  -2   2   5    5.18    3.96
  -2   2   4  727.60   22.06
  -2   2   4  775.48   21.25
  -2   2   3  195.41    8.79
  -2   2   3  192.00    7.91
  -2   2   2 1230.08   30.80
  -2   2   2 1180.86   30.20
  -2   2   1 2628.07   61.91
  -2   2   0 1898.72   45.35
  -2   2  -1  415.72   13.00
  -2   2  -1  449.90   12.69
  -2   2  -2  882.05   23.33
  -2   2  -3  966.79   25.67
   2  -2   4  239.00   10.70
  -2   2  -4  244.96    9.67
   2  -2   5 1140.10   32.26
   2  -2   5 1152.58   31.79
   2  -2   5 1161.24   32.08
   2  -2   5 1163.16   31.63
   2  -2   5 1155.54   32.28
   2  -2   6  333.43   13.99
   2  -2   6  352.13   14.54
   2  -2   6  357.28   14.96
   2  -2   7   26.29    6.44
   2  -2   7   35.44    6.24
   2  -2   7   28.59    6.69
   2  -2   7   30.44    5.64
   2  -2   7   34.02    6.59
   2  -2   8  928.36   30.54
   2  -2   8  893.25   29.06
   2  -2   8  864.21   29.57
   2  -2   8  937.91   30.59
   2  -2   8  913.37   31.30
   2  -2   9    8.71    6.08
   2  -2   9    4.59    4.74
   2  -2   9    8.55    6.67
   2  -2   9    7.79    5.44
   2  -2   9    7.32    6.77
   2  -2   9    2.37    8.36
   2  -2  10    7.10    6.91
   2  -2  10    0.77    8.27
   2  -2  10   18.15    6.86
   2  -2  10    7.52    7.16
   2  -2  10    6.43    5.89
   2  -2  11  217.01   11.89
   2  -2  11  226.55   13.38
   2  -2  12   22.17    5.14
  -2   1  12   59.97    6.86
  -2   1  11  137.40   10.47
  -2   1  10   13.13    6.63
  -2   1   9  417.79   18.50
  -2   1   9  414.98   22.68
  -2   1   9  475.80   26.89
  -2   1   9  390.75   18.64
  -2   1   9  403.76   20.68
  -2   1   9  389.66   17.95
  -2   1   8  154.36   11.65
  -2   1   8  171.79   15.01
  -2   1   8  213.59   18.07
  -2   1   8  168.76   11.69
  -2   1   8  169.93   12.30
  -2   1   8  173.08   11.06
  -2   1   7  106.95    9.21
  -2   1   7   99.97    8.59
  -2   1   7  109.49   11.92
  -2   1   7   96.54   13.03
  -2   1   7   92.92    7.66
  -2   1   7   97.92    9.24
  -2   1   7   91.20    8.49
  -2   1   7   98.43    8.07
  -2   1   6  632.12   21.15
  -2   1   6  614.31   21.86
  -2   1   6  627.17   22.85
  -2   1   6  597.62   21.31
  -2   1   6  601.26   19.43
  -2   1   6  597.96   21.00
  -2   1   5  510.43   17.57
  -2   1   4 1118.29   28.69
  -2   1   4 1180.58   29.00
  -2   1   3 2212.26   53.86
  -2   1   3 2294.61   54.10
  -2   1   2  100.46    5.66
  -2   1   2   96.33    5.09
  -2   1   1   82.17    4.79
  -2   1   1   74.84    4.34
  -2   1   0 4666.19  105.43
  -2   1  -1    3.64    1.79
  -2   1  -2 1586.57   37.08
  -2   1  -3 2012.84   46.02
  -2   1  -4  255.26    8.78
   2  -1   5  883.48   24.79
   2  -1   5  820.29   24.10
   2  -1   6  651.53   20.55
   2  -1   6  626.50   20.63
   2  -1   6  653.05   21.20
   2  -1   7   30.10    6.11
   2  -1   7   40.74    6.88
   2  -1   7   41.89    5.70
   2  -1   7   34.79    5.83
   2  -1   7   33.23    5.94
   2  -1   8  325.54   15.39
   2  -1   8  305.59   15.19
   2  -1   8  307.64   14.16
   2  -1   8  290.34   15.70
   2  -1   8  301.31   14.51
   2  -1   9  243.13   14.33
   2  -1   9  254.98   14.68
   2  -1   9  263.96   15.61
   2  -1   9  247.07   13.21
   2  -1   9  244.62   13.44
   2  -1  10    2.54    8.82
   2  -1  10   78.96    9.80
   2  -1  11  207.87   12.83
   2  -1  11  233.98   12.97
   2  -1  11  223.30   13.80
   2  -1  12   24.10    5.57
   2  -1  12    5.53    7.27
  -2   0  12   44.21    5.89
  -2   0  12   28.04    5.41
  -2   0  11   96.14    9.33
  -2   0  11   78.72    8.30
  -2   0  10    2.71    6.00
  -2   0  10    6.74    5.68
  -2   0   9  270.69   15.48
  -2   0   9  277.21   15.19
  -2   0   9  279.98   14.90
  -2   0   9  283.62   17.14
  -2   0   8   58.12    8.48
  -2   0   8   56.66   11.96
  -2   0   8   77.63   14.43
  -2   0   8   56.87    7.74
  -2   0   8   55.06    7.43
  -2   0   8   59.48    7.80
  -2   0   7   19.13    5.52
  -2   0   7   15.96    5.34
  -2   0   7   23.68    5.26
  -2   0   7   22.92    9.26
  -2   0   7   15.14    9.91
  -2   0   7   17.51    6.67
  -2   0   7   18.51    5.37
  -2   0   7   21.22    5.61
  -2   0   6  315.26   13.86
  -2   0   6  308.49   13.49
  -2   0   6  263.68   12.25
  -2   0   6  279.05   13.61
  -2   0   6  295.81   15.63
  -2   0   6  303.36   12.83
  -2   0   6  290.66   12.48
  -2   0   5  990.83   28.63
  -2   0   5  998.20   27.67
  -2   0   4   40.72    2.90
  -2   0   4   55.85    4.38
  -2   0   4   55.52    5.63
  -2   0   3 2318.23   54.61
  -2   0   3 2409.58   55.89
  -2   0   3 2420.48   56.52
   2   0  -3 2338.35   54.49
  -2   0   2  809.78   20.75
  -2   0   2  808.55   21.09
  -2   0   2  815.70   21.35
   2   0  -2  815.56   20.37
  -2   0   1 2905.21   66.80
   2   0  -1 2942.16   66.78
  -2   0   0  805.53   19.56
   2   0   0  813.37   20.20
  -2   0  -1 2190.66   49.36
   2   0   1 2209.12   50.73
   2   0   2 1504.42   35.56
  -2   0  -3 1175.71   28.99
   2   0   3 1199.14   28.72
  -2   0  -4   41.60    3.14
   2   0   6 1404.62   37.64
   2   0   6 1437.45   37.35
   2   0   6 1392.59   37.39
   2   0   7   81.73    7.68
   2   0   7   78.08    6.70
   2   0   7   77.07    9.26
   2   0   7   86.28    7.57
   2   0   7   82.38    6.95
   2   0   8  336.18   15.39
   2   0   8  337.52   14.53
   2   0   8  312.53   16.53
   2   0   8  306.49   15.76
   2   0   8  327.21   14.49
   2   0   8  327.81   15.24
   2   0   9  317.81   15.95
   2   0   9  296.33   14.67
   2   0   9  287.91   14.18
   2   0   9  275.54   16.71
   2   0   9  302.03   16.46
   2   0   9  261.70   13.76
   2   0   9  296.10   15.19
   2   0  10    6.06    6.63
   2   0  10    8.01    5.33
   2   0  10    8.67    4.93
   2   0  10    5.34    9.58
   2   0  10   18.18    7.16
   2   0  10   13.55    6.41
   2   0  11  250.05   13.43
   2   0  11  252.49   14.69
   2   0  11  259.57   14.18
   2   0  12   32.99    6.29
   2   0  12   23.43    6.40
   2   0  13    6.64    6.56
  -2  -1  12   17.97    4.44
  -2  -1  11  124.77    8.98
  -2  -1  11  125.98    9.99
  -2  -1  11  107.60    9.36
  -2  -1  10    6.21    5.65
  -2  -1  10    3.46    6.32
  -2  -1   9  314.22   15.67
  -2  -1   9  309.27   17.14
  -2  -1   9  337.13   16.72
  -2  -1   8  619.01   23.05
  -2  -1   8  620.20   23.04
  -2  -1   8  613.75   24.02
  -2  -1   8  646.20   25.39
  -2  -1   8  607.07   22.85
  -2  -1   8  620.15   22.55
  -2  -1   7   -1.78    5.22
  -2  -1   7    2.81    4.36
  -2  -1   7    7.77    5.20
  -2  -1   7    3.11    5.22
  -2  -1   7    4.08    8.94
  -2  -1   7    3.89    4.63
  -2  -1   7    4.17    4.60
  -2  -1   7    0.59    4.65
  -2  -1   6  173.19   10.24
  -2  -1   6  153.63    9.48
  -2  -1   6  178.47    9.94
  -2  -1   6  190.70   13.30
  -2  -1   6  158.91    9.20
  -2  -1   6  162.35    9.71
  -2  -1   6  171.36   10.34
  -2  -1   6  184.02    9.84
  -2  -1   5 1618.35   42.63
  -2  -1   5 1627.51   44.38
  -2  -1   5 1648.24   42.78
  -2  -1   5 1613.96   41.56
  -2  -1   5 1561.33   41.44
  -2  -1   4    7.96    2.33
  -2  -1   4   13.17    4.67
   2   1  -3  676.67   17.29
  -2  -1   3  653.19   17.28
  -2  -1   3  698.89   19.54
  -2  -1   3  676.29   18.36
  -2  -1   2 1117.98   27.42
  -2  -1   2 1142.83   28.53
  -2  -1   1 1788.07   41.36
  -2  -1   1 1725.26   41.32
  -2  -1   0  838.67   20.72
  -2  -1   0  803.07   19.79
  -2  -1  -1 3609.01   77.67
  -2  -1  -1 3347.90   75.59
  -2  -1  -2  924.84   23.02
  -2  -1  -3 1873.78   43.90
   2   1   4  192.19    6.56
  -2  -1  -4  196.53    6.70
   2   1   4  191.03    5.90
   2   1   5  652.61   16.80
  -2  -1  -5  667.85   16.99
   2   1   5  646.48   17.03
   2   1   6 1710.25   44.27
   2   1   6 1743.59   44.16
   2   1   7  192.89    9.80
   2   1   7  191.24   10.43
   2   1   7  165.79    9.31
   2   1   7  186.64   10.14
   2   1   8  364.54   17.10
   2   1   8  343.36   16.25
   2   1   8  344.66   14.63
   2   1   8  354.59   15.64
   2   1   8  338.33   14.42
   2   1   8  320.21   14.13
   2   1   8  343.84   15.26
   2   1   9  273.87   16.78
   2   1   9  290.60   16.03
   2   1   9  311.17   14.35
   2   1   9  309.18   15.66
   2   1   9  296.29   14.38
   2   1   9  264.53   13.40
   2   1   9  299.30   14.99
   2   1  10   55.27   11.09
   2   1  10   66.89    7.63
   2   1  10   62.90    8.91
   2   1  10   73.48    8.36
   2   1  10   59.53    9.42
   2   1  10   58.43    8.63
   2   1  11  213.74   13.78
   2   1  11  209.47   12.50
   2   1  11  204.32   11.38
   2   1  11  198.97   12.85
   2   1  12  158.27   11.29
   2   1  13   15.40    5.10
   2   1  13   -1.20    7.22
  -2  -2  11   61.90    7.23
  -2  -2  11   75.40    7.88
  -2  -2  10   30.75    6.15
  -2  -2  10   31.42    7.07
  -2  -2   9   25.86    6.89
  -2  -2   8  750.48   27.33
  -2  -2   8  749.59   26.09
  -2  -2   8  810.49   27.41
  -2  -2   8  831.97   27.94
  -2  -2   8  785.74   28.88
  -2  -2   7   65.48    8.44
  -2  -2   7   68.64    7.71
  -2  -2   7   74.96    7.86
  -2  -2   7   70.44    8.07
  -2  -2   7   67.27    7.24
  -2  -2   7   84.28    8.47
  -2  -2   6 1290.47   37.26
  -2  -2   6 1261.67   35.26
  -2  -2   6 1303.69   37.54
  -2  -2   6 1232.01   36.57
  -2  -2   6 1269.13   36.05
  -2  -2   6 1262.18   36.26
  -2  -2   6 1276.44   35.98
  -2  -2   6 1328.83   47.38
  -2  -2   5   83.96    7.53
  -2  -2   5   88.58    7.34
  -2  -2   5   82.56    6.39
  -2  -2   5   88.46    7.26
  -2  -2   5   79.95    6.79
  -2  -2   5   84.36    7.01
  -2  -2   5   87.77    6.98
  -2  -2   4  206.75    8.01
  -2  -2   4  206.98    9.67
  -2  -2   3  151.47    7.75
  -2  -2   3  144.98    6.10
  -2  -2   2 3481.18   81.66
  -2  -2   2 3554.49   80.68
  -2  -2   1    4.54    3.06
  -2  -2   1    3.44    2.18
  -2  -2   0 1919.93   44.90
  -2  -2   0 1947.97   45.53
  -2  -2  -1  529.98   14.56
  -2  -2  -2  297.41    9.41
   2   2   3 4242.42   94.80
  -2  -2  -3 4555.01   97.50
   2   2   4  206.01    6.00
  -2  -2  -4  223.73    7.66
  -2  -2  -5    6.67    2.38
   2   2   5   12.47    2.59
   2   2   6 1539.07   39.86
   2   2   6 1573.66   40.65
   2   2   7  247.33   11.40
   2   2   7  249.87   11.68
   2   2   7  269.10   12.39
   2   2   7  269.20   11.24
   2   2   8   20.26    5.40
   2   2   8   18.88    5.93
   2   2   8   20.72    5.09
   2   2   8   19.11    8.60
   2   2   8   16.14    6.13
   2   2   8   13.08    4.69
   2   2   9  985.57   31.69
   2   2   9  971.85   29.94
   2   2   9  997.47   35.61
   2   2   9  992.14   32.76
   2   2   9  964.58   32.57
   2   2   9  927.93   30.74
   2   2   9  978.35   30.47
   2   2  10   71.15   11.79
   2   2  10   84.01    9.17
   2   2  10   81.91    8.17
   2   2  10   91.96   10.17
   2   2  10   78.56    8.58
   2   2  11   66.13   11.36
   2   2  12   12.85   10.23
   2   2  12   79.07    8.94
   2   2  13    0.65    7.68
   2   2  13    0.31    4.82
  -2  -3  11   89.94    7.59
  -2  -3  11  129.24    8.96
  -2  -3  10   10.51    5.52
  -2  -3  10    8.41    5.97
  -2  -3   9  185.40   13.10
  -2  -3   9  178.87   12.64
  -2  -3   8  131.71   10.84
  -2  -3   8  127.97   11.05
  -2  -3   8  124.45   10.77
  -2  -3   8  123.40   11.55
  -2  -3   7   37.65    6.98
  -2  -3   7   34.69    7.27
  -2  -3   7   40.77    7.21
  -2  -3   7   37.58    7.26
  -2  -3   6   67.25    7.24
  -2  -3   6   84.50    8.22
  -2  -3   6   77.93    8.76
  -2  -3   6   80.24    8.24
  -2  -3   6   79.16    8.03
  -2  -3   6   76.88    7.14
  -2  -3   5  992.21   29.82
  -2  -3   5  981.49   28.93
  -2  -3   5  979.57   29.78
  -2  -3   5  987.58   30.73
  -2  -3   5 1005.20   29.82
  -2  -3   5 1013.35   29.96
  -2  -3   4  347.30   13.09
  -2  -3   4  361.69   14.02
  -2  -3   4  351.73   14.50
  -2  -3   4  348.48   13.87
  -2  -3   3  571.26   17.93
  -2  -3   3  548.06   16.59
  -2  -3   2 1048.93   28.80
  -2  -3   2 1094.23   27.97
  -2  -3   1  703.21   19.65
  -2  -3   1  697.58   19.27
  -2  -3   0 3274.31   75.82
  -2  -3   0 3310.12   76.33
  -2  -3  -1  720.00   19.55
  -2  -3  -2   39.73    3.65
  -2  -3  -3 2451.26   57.87
   2   3   4  492.55   13.03
  -2  -3  -4  535.07   15.21
  -2  -3  -5   19.53    3.44
   2   3   5   13.09    2.78
   2   3   6  944.49   27.41
   2   3   6  989.85   28.12
   2   3   7  216.93   10.65
   2   3   7  234.16   11.38
   2   3   7  227.63   10.11
   2   3   8   56.05    6.55
   2   3   8   61.34    8.60
   2   3   8   55.95    6.31
   2   3   8   64.07    8.85
   2   3   8   59.30    7.82
   2   3   8   56.98    6.90
   2   3   9  834.81   31.24
   2   3   9  763.14   25.06
   2   3   9  808.01   28.79
   2   3   9  739.13   25.86
   2   3  10   57.14    8.17
   2   3  10   59.06   11.28
   2   3  10   60.09    7.34
   2   3  10   60.10   10.10
   2   3  11   10.61   10.07
   2   3  12  239.94   13.22
   2   3  12  222.89   11.69
   2   3  12  220.70   15.26
   2   3  13   -2.56    7.66
   2   3  13    5.52    5.16
   2   3  14    0.40    7.05
   2   3  14   37.14    5.25
  -2  -4  10   12.49    5.63
  -2  -4  10   15.97    5.35
  -2  -4   9   34.27    7.27
  -2  -4   8  265.33   14.92
  -2  -4   8  279.47   15.70
  -2  -4   8  278.54   16.19
  -2  -4   7  350.15   17.77
  -2  -4   7  301.87   16.26
  -2  -4   7  307.01   15.70
  -2  -4   7  305.41   16.60
  -2  -4   6   79.86    9.24
  -2  -4   6   60.48    7.65
  -2  -4   6   65.75    8.28
  -2  -4   6   68.95    7.85
  -2  -4   6   60.85    8.28
  -2  -4   5  875.14   28.28
  -2  -4   5  866.01   27.74
  -2  -4   5  832.94   26.35
  -2  -4   5  826.12   27.70
  -2  -4   5  854.17   28.14
  -2  -4   5  808.31   28.32
  -2  -4   4   69.18    6.86
  -2  -4   4   78.32    7.74
  -2  -4   4   67.84    7.45
  -2  -4   3  447.23   17.00
  -2  -4   3  464.32   16.76
  -2  -4   2  965.60   27.08
  -2  -4   1 1222.88   32.47
  -2  -4   0  169.36    8.17
   2   4   0  194.80    9.03
  -2  -4  -1 2293.16   58.03
   2   4   1 2564.82   58.99
  -2  -4  -2    8.95    3.30
   2   4   2   11.25    3.82
  -2  -4  -3  185.06    8.61
   2   4   3  216.76    9.35
  -2  -4  -4 3521.71   86.35
   2   4   4 3830.49   86.56
  -2  -4  -5  513.53   16.59
   2   4   5  518.58   17.49
   2   4   5  487.44   14.19
   2   4   6 2087.34   53.50
   2   4   6 2071.64   52.95
   2   4   7  212.04   11.53
   2   4   7  213.10   11.49
   2   4   8    3.23    6.17
   2   4   8    6.36    5.94
   2   4   8    1.79    5.33
   2   4   8    4.22    4.46
   2   4   9  479.19   22.99
   2   4   9  442.89   18.38
   2   4   9  461.74   18.61
   2   4  10  378.93   17.80
   2   4  10  371.56   20.72
   2   4  10  408.59   21.06
   2   4  11   25.26   10.94
   2   4  12  234.99   13.39
   2   4  12  252.03   16.46
   2   4  12  222.32   12.00
   2   4  13  125.31    9.57
   2   4  13  117.17   11.71
   2   4  13  129.91    8.36
   2   4  14    6.40    5.56
   2   4  14   34.73    5.38
  -2  -5  10  188.64   10.45
  -2  -5   9   -0.74    5.08
  -2  -5   9   -3.14    5.70
  -2  -5   8  209.72   13.75
  -2  -5   8  195.67   12.48
  -2  -5   8  222.12   13.75
  -2  -5   7  108.45   10.91
  -2  -5   6   32.70    7.61
  -2  -5   6   40.35    7.09
  -2  -5   6   31.86    6.92
  -2  -5   6   46.43    8.25
  -2  -5   6   40.21    7.38
  -2  -5   6   46.49    8.14
  -2  -5   5  517.86   20.94
  -2  -5   5  500.08   21.23
  -2  -5   5  541.04   21.88
  -2  -5   5  513.85   21.55
  -2  -5   5  466.12   19.04
  -2  -5   4  565.61   21.19
  -2  -5   4  566.90   21.95
  -2  -5   4  542.22   21.27
  -2  -5   4  554.23   21.48
  -2  -5   4  574.13   21.77
  -2  -5   3  316.64   14.53
  -2  -5   3  339.10   14.98
  -2  -5   2  480.56   17.64
   2   5  -2  470.86   16.74
   2   5   0   28.13    5.04
  -2  -5   0   27.51    4.56
  -2  -5  -1 1857.33   49.32
   2   5   1 2033.20   49.90
  -2  -5  -2  498.58   17.40
   2   5   2  536.93   17.67
  -2  -5  -3 1769.89   47.82
   2   5   3 1974.35   48.18
   2   5   4  498.06   17.16
  -2  -5  -4  488.50   17.22
   2   5   4  485.50   17.24
   2   5   5   25.38    4.03
   2   5   5   27.85    5.89
   2   5   6  327.91   13.27
   2   5   6  368.05   15.33
   2   5   7  951.82   29.92
   2   5   7  913.96   29.22
   2   5   8   38.02    7.22
   2   5   8   40.66    7.39
   2   5   8   42.04    8.04
   2   5   8   36.72    6.86
   2   5   8   36.20    5.97
   2   5   9  491.62   19.63
   2   5   9  520.35   24.25
   2   5   9  511.39   20.52
   2   5  10  197.94   12.79
   2   5  10  191.29   12.58
   2   5  10  215.81   15.85
   2   5  11  -12.91   10.99
   2   5  12  106.70    9.14
   2   5  12  125.15   13.65
   2   5  12  106.88    9.87
   2   5  13   80.34    7.11
   2   5  13   78.66   10.84
   2   5  13   79.36    8.03
   2   5  14    3.13    4.44
   2   5  14    8.23    4.32
  -2  -6   9    2.29    5.08
  -2  -6   8  106.41    9.74
  -2  -6   8   98.41    9.55
  -2  -6   7  135.79   11.42
  -2  -6   7  141.82   12.00
  -2  -6   6   22.01    6.48
  -2  -6   6   22.52    7.25
  -2  -6   6   17.27    6.31
  -2  -6   5  259.42   15.14
  -2  -6   5  249.20   15.14
  -2  -6   5  245.11   15.47
  -2  -6   4  516.54   22.29
  -2  -6   4  549.08   22.53
  -2  -6   4  486.93   21.67
  -2  -6   4  541.58   21.81
  -2  -6   3   26.34    6.64
  -2  -6   3   20.25    6.13
  -2  -6   3   26.49    6.30
  -2  -6   3   21.37    6.18
   2   6  -2  663.27   22.76
  -2  -6   2  691.49   24.14
  -2  -6   2  695.01   24.26
  -2  -6   2  682.02   23.77
   2   6  -1  893.83   27.44
   2   6  -1  825.84   26.45
  -2  -6   1  822.03   26.56
  -2  -6   1  801.95   26.61
   2   6   0  409.25   16.59
  -2  -6   0  395.61   15.94
   2   6   0  414.09   16.49
   2   6   1 1995.24   51.56
   2   6   1 1879.67   50.96
   2   6   2 1052.34   31.53
   2   6   2 1064.35   31.50
   2   6   3  150.24    9.62
   2   6   3  157.40    9.61
   2   6   3  150.24    9.36
   2   6   4  586.63   20.63
   2   6   4  555.62   20.49
   2   6   5  198.51   10.88
   2   6   5  223.44   11.59
   2   6   5  191.97   11.70
   2   6   6  866.93   27.09
   2   6   6  902.84   29.32
   2   6   7  399.15   18.94
   2   6   7  429.43   18.80
   2   6   8   23.12    6.28
   2   6   8   24.01    7.97
   2   6   8   24.94    7.44
   2   6   8   22.90    7.27
   2   6   9  224.17   16.20
   2   6   9  190.06   11.93
   2   6   9  211.21   13.63
   2   6  10  231.61   16.21
   2   6  10  197.28   12.84
   2   6  10  203.85   13.62
   2   6  11    1.97    5.83
   2   6  12  227.81   13.08
   2   6  12  207.89   12.99
   2   6  13  108.97    7.98
   2   6  13  114.29    8.74
   2   6  13  117.78   12.38
   2   6  14   -4.28    7.67
  -2  -7   8   37.02    6.32
  -2  -7   7  143.79   11.00
  -2  -7   6    3.05    6.38
  -2  -7   6    0.72    5.30
  -2  -7   6   -7.24    6.92
  -2  -7   5  247.96   14.62
  -2  -7   5  247.84   15.90
  -2  -7   5  220.37   13.51
  -2  -7   4  230.77   14.85
  -2  -7   4  243.97   15.59
  -2  -7   4  231.13   14.66
  -2  -7   3   35.45    7.81
  -2  -7   3   27.91    7.27
  -2  -7   3   33.05    7.57
  -2  -7   2 1286.31   39.87
  -2  -7   2 1257.11   39.56
  -2  -7   1  293.32   15.59
   2   7  -1  297.55   15.07
  -2  -7   1  290.24   15.12
  -2  -7   0   14.92    5.58
   2   7   0   19.67    5.82
   2   7   0   28.65    6.41
   2   7   1  144.90   10.87
   2   7   1  149.11   10.73
  -2  -7  -1  147.89   10.01
   2   7   2 1719.61   47.99
   2   7   2 1773.83   48.43
   2   7   3    9.08    5.49
   2   7   3   10.76    5.35
  -2  -7  -3    7.10    4.35
   2   7   3   13.47    5.81
   2   7   4 1953.75   52.88
   2   7   4 2000.16   53.47
   2   7   5  119.80   10.52
   2   7   5  131.62    9.85
   2   7   5  130.79   10.06
   2   7   6  133.09   10.02
   2   7   6  132.53   11.42
   2   7   6  112.61   10.21
   2   7   6  132.93   10.18
   2   7   7 1434.88   41.92
   2   7   7 1439.27   44.90
   2   7   7 1553.29   45.88
   2   7   8   51.21    8.88
   2   7   8   39.38    8.80
   2   7   8   37.34    9.02
   2   7   9   85.36   11.00
   2   7   9   81.34   10.31
   2   7   9   75.74    9.21
   2   7  10  506.00   24.24
   2   7  11   13.76    7.17
   2   7  12  103.22   13.78
   2   7  13  147.71    9.39
   2   7  13  159.96   13.42
   2   7  14    0.47    7.29
  -2  -8   7  144.22    9.69
  -2  -8   6   34.36    5.93
  -2  -8   6   40.29    7.10
  -2  -8   5  205.77   12.31
  -2  -8   5  231.44   13.88
  -2  -8   5  199.22   12.93
  -2  -8   4  211.07   13.96
  -2  -8   3    6.76    6.44
  -2  -8   3    9.16    6.76
  -2  -8   2  173.52   13.09
  -2  -8   1  571.93   23.73
   2   8  -1  547.43   23.12
  -2  -8   1  561.39   23.13
  -2  -8   0   23.09    7.05
   2   8   0   27.57    7.16
   2   8   0   40.07    8.19
  -2  -8   0   32.82    6.88
   2   8   1  683.79   26.87
  -2  -8  -1  664.47   27.09
   2   8   1  711.88   27.72
  -2  -8  -1  696.02   25.56
   2   8   2  188.23   13.62
   2   8   2  221.08   14.61
  -2  -8  -2  186.45   13.65
  -2  -8  -2  196.75   12.16
   2   8   3   49.44    8.42
  -2  -8  -3   34.33    7.41
  -2  -8  -3   43.32    6.57
   2   8   3   46.90    8.10
   2   8   4  957.50   33.51
   2   8   4  898.16   30.79
  -2  -8  -4  904.05   33.43
   2   8   5  602.87   24.90
   2   8   5  547.12   23.24
  -2  -8  -5  582.31   24.50
   2   8   6   92.78   10.59
   2   8   6   84.09    9.68
   2   8   6   92.21    9.91
   2   8   6   80.89    9.45
  -2  -8  -6   77.90    9.23
   2   8   7  660.21   25.31
  -2  -8  -7  629.25   25.26
   2   8   7  650.51   26.52
   2   8   7  699.44   27.61
   2   8   8   90.25   11.27
   2   8   8   76.70   10.48
   2   8   8   74.17   10.90
   2   8   9  159.85   13.58
   2   8   9  161.27   12.59
   2   8   9  177.82   14.56
   2   8  10  165.05   12.21
   2   8  10  158.16   13.50
   2   8  11    2.56    6.77
   2   8  12   14.37   10.24
   2   8  12    4.63    5.70
   2   8  13  124.28   11.66
   2   8  13  118.81    8.23
  -2  -9   6   44.76    5.24
  -2  -9   6   65.12    6.70
  -2  -9   5   16.33    4.98
  -2  -9   5   14.99    5.70
  -2  -9   4  182.46   11.37
  -2  -9   4  171.81   11.96
  -2  -9   3   13.63    6.69
  -2  -9   2  230.53   14.91
  -2  -9   1  488.30   21.02
   2   9  -1  450.01   21.25
  -2  -9   1  496.80   21.87
  -2  -9   0  108.46   10.31
   2   9   0  104.29   10.82
  -2  -9   0  102.32   10.46
   2   9   1  596.04   25.69
  -2  -9  -1  643.15   26.28
   2   9   1  653.12   27.23
  -2  -9  -1  635.10   24.91
   2   9   2  943.37   33.91
  -2  -9  -2  897.47   31.27
  -2  -9  -2  948.39   33.97
   2   9   2 1018.56   35.57
   2   9   3    3.96    6.20
  -2  -9  -3   10.03    5.66
  -2  -9  -3    9.51    6.36
   2   9   3    5.25    6.34
   2   9   4  337.12   18.41
  -2  -9  -4  310.76   18.00
   2   9   4  338.16   18.90
   2   9   5  498.13   22.66
  -2  -9  -5  468.47   22.54
   2   9   5  473.90   21.00
   2   9   6   24.31    7.35
   2   9   6   29.73    7.75
  -2  -9  -6   20.90    6.46
  -2  -9  -7  108.31   10.61
   2   9   7  126.84   11.46
   2   9   7  118.71   11.11
   2   9   7  120.14   11.87
   2   9   8  237.87   16.88
   2   9   9   56.70    8.74
   2   9  10  249.58   14.64
   2   9  10  278.33   16.85
   2   9  11    5.18    5.16
   2   9  11    5.68    6.95
   2   9  12  124.95    9.70
   2   9  12  136.61   12.42
   2   9  13   34.71    4.79
   2   9  13   34.54    8.09
  -2 -10   5    3.34    3.51
  -2 -10   5    5.29    4.05
  -2 -10   4   95.54    7.77
  -2 -10   4  111.85    8.72
  -2 -10   3   78.38    8.29
  -2 -10   3   79.76    8.00
  -2 -10   2   68.39    8.40
  -2 -10   2   70.78    8.76
  -2 -10   1  209.20   13.10
  -2 -10   1  216.21   13.59
  -2 -10   0  157.63   11.95
  -2 -10   0  143.57   11.84
  -2 -10  -1  185.87   13.54
   2  10   1  180.44   13.70
  -2 -10  -1  184.23   12.76
   2  10   2  133.19   12.29
  -2 -10  -2  125.35   11.64
   2  10   2  122.17   11.65
  -2 -10  -2  125.48   10.52
   2  10   3  140.66   12.65
  -2 -10  -3  138.12   12.15
   2  10   3  134.96   12.08
  -2 -10  -3  128.88   10.31
  -2 -10  -4  131.04   12.19
   2  10   4  176.88   14.06
   2  10   4  161.08   13.22
  -2 -10  -5  878.21   33.58
   2  10   5  934.45   33.75
   2  10   6    1.51    5.93
  -2 -10  -6    8.62    5.70
  -2 -10  -7  291.02   16.58
   2  10   8  356.03   17.63
  -2 -10  -8  352.19   17.38
   2  10   8  401.70   19.94
   2  10   9    2.99    5.66
   2  10   9    2.76    7.64
   2  10  10  238.11   14.95
   2  10  11   27.57    5.95
   2  10  11   36.53    7.33
   2  10  12   24.25    5.48
   2  10  12   24.35    8.25
   2  10  13   54.32   10.58
  -2 -11   4   77.74    6.07
  -2 -11   4   85.13    6.15
  -2 -11   3  168.00    9.69
  -2 -11   3  183.43    9.63
  -2 -11   2   94.70    8.34
  -2 -11   2  101.22    8.07
  -2 -11   1   67.81    7.90
   2  11   0    6.33    5.18
   2  11   1  100.49    9.97
  -2 -11  -1   95.83    9.72
   2  11   2  398.99   19.41
  -2 -11  -2  389.25   19.57
   2  11   3   22.20    7.11
  -2 -11  -3   18.20    6.73
   2  11   4   43.28    8.10
  -2 -11  -4   25.60    6.76
   2  11   5  393.66   19.35
   2  11   5  365.21   18.35
  -2 -11  -5  371.40   19.75
   2  11   6  104.22   10.34
   2  11   6  128.01   11.72
  -2 -11  -6  107.99   10.48
   2  11   7   99.95    9.90
   2  11   7   98.30   10.53
  -2 -11  -7   81.36    9.13
   2  11   8  240.92   14.55
   2  11   8  213.59   12.64
   2  11   9   38.46    7.98
   2  11  10   61.36    8.35
   2  11  10   59.43    7.11
   2  11  11   36.29    6.23
   2  11  11   21.54    4.97
   2  11  12   -4.46    9.48
  -2 -12   2   39.28    4.96
  -2 -12   2   49.33    5.22
  -2 -12   1  236.11   10.62
  -2 -12   1  180.29    9.99
  -2 -12   0  139.83    9.29
   2  12   0  146.29    9.15
   2  12   1   22.16    5.62
  -2 -12  -1   19.30    5.70
   2  12   2  523.96   20.86
   2  12   3   28.39    6.42
   2  12   4   91.59    9.18
   2  12   5  110.13    9.83
   2  12   5  120.38    9.57
   2  12   6   30.24    6.76
   2  12   6   32.00    6.57
   2  12   7   21.32    6.63
   2  12   7   18.19    5.54
   2  12   8  288.54   13.89
   2  12   8  294.63   14.13
   2  12   9   10.63    5.53
   2  12   9    5.74    4.89
   2  12  10   20.30    5.40
   2  12  10   24.84    4.95
  -2 -13   0   49.73    5.62
   2  13   1    0.40    3.02
  -2 -13  -1    5.34    3.35
  -2 -13  -1    2.28    3.88
   2  13   2   25.35    4.81
  -2 -13  -2   22.86    4.20
  -2 -13  -2   18.39    4.41
   2  13   3  102.24    7.94
   2  13   4   49.11    6.26
   2  13   5  195.05   10.98
   2  13   6   65.25    6.72
   2  13   6   85.23    7.55
   2  13   6   86.63    7.00
   2  13   7    1.62    4.50
   2  13   7    5.68    4.56
   2  13   7   -2.57    3.82
   2  13   8  311.14   12.65
   2  13   8  299.59   12.81
   2  13   9   37.90    6.30
   2  13   9   36.68    5.09
   2  13  10   25.01    6.79
   2  14   5   64.00    6.19
   2  14   6   91.71    7.41
   2  14   7    4.76    6.44
   2  14   8   61.20    6.73
  -3  12   8   66.68    9.11
  -3  12   6   89.74    6.55
  -3  12   5   49.48    5.83
   3 -12  -5   55.13    4.99
   3 -12  -4   -8.10    4.95
  -3  12   4    8.40    4.28
  -3  12   3  169.37    9.89
   3 -12  -3  158.77    8.08
  -3  12   2  105.90    7.94
   3 -12  -2  128.29    7.08
  -3  12   1    0.98    3.69
   3 -12  -1    0.59    3.03
   3 -12   0  106.48    6.27
   3 -12   1   69.43    6.20
   3 -12   2    5.73    5.83
  -3  11   9   19.68    4.24
  -3  11   9   22.63    6.83
  -3  11   8  244.97   11.72
  -3  11   7   28.27    5.71
  -3  11   6   35.43    5.82
  -3  11   6   55.90    6.64
  -3  11   5  136.61   10.03
  -3  11   5  160.05   10.03
   3 -11  -4   14.06    5.40
  -3  11   4   26.76    6.33
  -3  11   3   58.23    7.52
   3 -11  -3   41.29    6.50
  -3  11   2  276.13   14.29
   3 -11  -2  263.76   12.66
   3 -11  -1   -1.53    4.48
   3 -11  -1    4.17    4.39
  -3  11   1   -2.88    4.53
   3 -11   0  210.70   10.56
   3 -11   0  220.38   11.14
  -3  11  -1   48.93    5.77
   3 -11   1   63.79    6.48
   3 -11   2   -5.62    4.23
   3 -11   3   35.16    5.98
   3 -11   4   61.16    6.97
  -3  10  10   81.72    6.62
  -3  10  10  106.72    7.90
  -3  10   9   16.00    5.26
  -3  10   8  121.07    9.46
  -3  10   7  150.02   10.78
  -3  10   7  101.74    8.44
  -3  10   6    3.76    4.67
  -3  10   6   10.13    5.62
  -3  10   5  421.41   18.86
  -3  10   5  387.21   18.12
  -3  10   4   80.52    9.09
  -3  10   4   85.84    8.78
  -3  10   3  128.09   11.08
   3 -10  -2  262.03   13.83
  -3  10   2  270.79   15.52
  -3  10   1   24.14    6.65
   3 -10  -1   25.46    6.37
  -3  10   0  267.83   14.78
   3 -10   0  257.49   13.44
  -3  10  -1  255.80   13.78
   3 -10   1  244.13   12.83
   3 -10   2   26.33    6.15
   3 -10   3  168.78    9.49
   3 -10   3  157.07   10.17
   3 -10   4  165.72    8.72
   3 -10   4  134.42    8.72
   3 -10   5    4.41    4.02
   3 -10   5    1.16    5.21
  -3   9  10  196.35   11.80
  -3   9  10  193.59   10.92
  -3   9   9    5.45    5.39
  -3   9   8  138.97   11.08
  -3   9   7   93.12    9.84
  -3   9   6   10.64    5.78
  -3   9   5  401.42   18.78
  -3   9   5  422.88   19.48
  -3   9   5  401.93   20.05
  -3   9   4  305.57   15.76
  -3   9   4  319.09   17.63
  -3   9   4  317.32   16.83
  -3   9   3   36.36    8.12
  -3   9   3   43.10    7.44
  -3   9   2  184.34   13.17
  -3   9   2  187.12   13.17
  -3   9   1  568.69   23.80
  -3   9   0  300.08   16.39
   3  -9   1  394.94   17.65
  -3   9  -1  398.49   18.75
   3  -9   2   21.81    6.11
  -3   9  -2   30.40    6.50
   3  -9   3   31.59    6.78
   3  -9   4  135.74    9.56
   3  -9   5   47.10    6.65
   3  -9   5   70.83    6.74
   3  -9   6   72.03    6.57
   3  -9   6  159.97    8.38
   3  -9   7   90.24    7.30
  -3   8  11   85.26    6.88
  -3   8  10  125.41   11.16
  -3   8  10  124.38    9.61
  -3   8   9    4.90    5.56
  -3   8   8  294.99   16.38
  -3   8   7  401.27   20.26
  -3   8   6    4.49    5.07
  -3   8   6    5.31    5.38
  -3   8   6    6.98    6.81
  -3   8   6    0.84    4.38
  -3   8   5  289.32   15.93
  -3   8   5  281.30   15.66
  -3   8   5  279.14   15.26
  -3   8   5  282.17   16.84
  -3   8   5  297.91   15.85
  -3   8   4  312.73   16.11
  -3   8   4  338.71   18.01
  -3   8   4  304.68   15.59
  -3   8   4  322.97   16.72
  -3   8   4  345.35   17.26
  -3   8   3   13.08    5.65
  -3   8   3   15.19    6.14
  -3   8   2  453.46   20.72
  -3   8   2  458.62   20.36
  -3   8   1   93.76    9.76
  -3   8   1   91.96    9.22
   3  -8   0    9.89    6.08
  -3   8   0    4.96    5.20
  -3   8   0   11.12    6.08
  -3   8  -1  556.60   23.11
   3  -8   1  559.42   21.90
   3  -8   1  518.75   20.28
  -3   8  -1  576.28   23.03
   3  -8   2   56.42    8.04
   3  -8   2   56.53    7.38
  -3   8  -2   68.19    8.02
  -3   8  -2   55.13    7.98
   3  -8   3  205.03   12.56
   3  -8   4  207.60   13.39
   3  -8   6   -3.29    5.99
   3  -8   6    4.21    4.52
   3  -8   7  121.44    8.51
   3  -8   7  248.48   10.94
   3  -8   8    3.96    5.24
  -3   7  12   22.51    4.70
  -3   7  11   12.90    7.94
  -3   7  11   14.87    6.67
  -3   7  10  406.27   18.98
  -3   7  10  366.24   18.42
  -3   7   9   31.74    7.19
  -3   7   9   57.57   10.88
  -3   7   8  144.69   12.91
  -3   7   7  420.83   21.04
  -3   7   7  455.27   20.65
  -3   7   6   81.82    9.12
  -3   7   6   88.86    8.94
  -3   7   6   89.82   10.41
  -3   7   6   93.56    8.66
  -3   7   5  395.44   18.85
  -3   7   5  403.64   18.38
  -3   7   5  411.23   18.42
  -3   7   5  400.29   19.80
  -3   7   5  396.60   18.00
  -3   7   4  360.68   17.47
  -3   7   4  383.11   17.79
  -3   7   4  387.99   17.30
  -3   7   4  383.82   19.02
  -3   7   4  383.87   17.65
  -3   7   3    6.77    5.27
  -3   7   3    1.39    4.15
  -3   7   3   10.13    5.01
  -3   7   3    0.41    5.00
  -3   7   2 1429.43   41.89
  -3   7   2 1358.56   42.01
  -3   7   1  237.11   13.54
  -3   7   1  217.61   13.29
  -3   7   0   11.82    4.89
  -3   7   0   19.61    6.07
  -3   7  -1  653.37   24.12
   3  -7   1  632.19   23.37
   3  -7   1  631.45   22.14
  -3   7  -1  637.20   24.19
  -3   7  -2  455.14   19.65
   3  -7   2  453.77   18.74
   3  -7   2  486.68   19.79
  -3   7  -2  475.13   19.98
   3  -7   3  118.98   10.03
   3  -7   3  121.94   10.51
   3  -7   4  834.18   29.30
   3  -7   4  744.77   27.20
   3  -7   5   27.09    7.05
   3  -7   6    6.60    6.21
   3  -7   6    4.40    5.60
   3  -7   7   85.52    8.50
   3  -7   7  143.88   10.04
   3  -7   8    6.45    4.48
   3  -7   9   27.46    5.27
  -3   6  12  119.00    8.44
  -3   6  11   14.92    8.84
  -3   6  11   10.46    7.15
  -3   6  10  192.16   14.26
  -3   6  10  165.32   11.76
  -3   6  10  178.88   15.01
  -3   6   9   24.52    7.19
  -3   6   9   20.02    6.25
  -3   6   8   94.60   12.96
  -3   6   8   86.38    9.66
  -3   6   8   81.11   10.90
  -3   6   8   91.01    9.91
  -3   6   7  500.48   22.52
  -3   6   7  542.20   23.97
  -3   6   7  568.22   23.10
  -3   6   6   11.39    5.54
  -3   6   6   12.13    6.85
  -3   6   6   16.55    5.83
  -3   6   5  166.72   12.39
  -3   6   5  166.30   11.15
  -3   6   5  166.74   10.77
  -3   6   5  183.68   12.00
  -3   6   5  187.10   13.31
  -3   6   5  164.11   11.16
  -3   6   4  588.98   22.89
  -3   6   4  635.44   22.51
  -3   6   4  615.95   22.69
  -3   6   4  631.52   22.68
  -3   6   4  625.19   24.29
  -3   6   4  540.94   21.07
  -3   6   3  630.89   23.04
  -3   6   3  617.09   22.57
  -3   6   3  591.27   21.79
  -3   6   2  667.49   24.34
  -3   6   2  686.51   22.93
  -3   6   2  682.99   24.18
  -3   6   1 1333.27   39.12
  -3   6   1 1284.03   38.51
  -3   6   0   11.91    4.77
  -3   6   0   14.47    5.62
   3  -6   1  220.36   11.40
  -3   6  -1  240.18   12.85
  -3   6  -1  213.87   12.69
  -3   6  -2  607.72   22.55
   3  -6   2  608.60   22.25
  -3   6  -2  586.44   22.06
   3  -6   2  606.28   21.67
   3  -6   3   17.55    6.15
  -3   6  -3   18.94    5.28
   3  -6   3   16.05    5.70
  -3   6  -3   20.01    5.56
   3  -6   4  327.10   16.35
   3  -6   4  325.05   16.15
   3  -6   5  367.58   18.63
   3  -6   5  368.83   18.81
   3  -6   6  151.18   11.92
   3  -6   6  137.54   11.91
   3  -6   7  125.99   11.00
   3  -6   7  161.66   11.79
   3  -6   8  128.85   10.38
   3  -6   8  243.52   12.98
   3  -6   9   86.00    7.37
   3  -6   9   78.22    7.15
   3  -6  10   96.21    6.70
  -3   5  12   63.53    7.15
  -3   5  11    1.51    5.87
  -3   5  11    7.06    9.96
  -3   5  10  145.81   13.43
  -3   5  10  165.34   15.55
  -3   5   9  290.08   16.99
  -3   5   9  246.48   16.88
  -3   5   9  249.02   18.86
  -3   5   8  152.74   13.04
  -3   5   8  161.36   13.09
  -3   5   8  161.61   12.34
  -3   5   8  168.34   16.03
  -3   5   7  660.96   28.04
  -3   5   7  676.38   26.90
  -3   5   7  724.48   26.57
  -3   5   7  671.87   26.62
  -3   5   6  396.18   19.09
  -3   5   6  402.70   18.91
  -3   5   6  440.46   19.25
  -3   5   5  407.15   16.67
  -3   5   5  423.05   18.39
  -3   5   5  443.92   19.57
  -3   5   5  398.21   17.08
  -3   5   5  432.09   19.26
  -3   5   5  445.50   18.61
  -3   5   4  481.86   18.75
  -3   5   4  499.08   18.77
  -3   5   4  505.90   20.45
  -3   5   4  457.49   18.46
  -3   5   3  180.46   10.92
  -3   5   3  191.16   10.99
  -3   5   3  189.73   12.15
  -3   5   3  178.77    9.97
   3  -5  -2  183.87    9.26
  -3   5   2  202.13   11.32
  -3   5   1  785.64   26.00
  -3   5   1  800.77   25.96
   3  -5  -1  760.38   23.74
  -3   5   0    6.50    4.49
  -3   5   0    9.79    5.29
   3  -5   0    6.69    3.92
   3  -5   1  493.83   18.16
  -3   5  -1  492.84   19.14
  -3   5  -1  483.53   18.73
   3  -5   1  487.62   17.52
   3  -5   2  523.84   19.23
   3  -5   2  494.31   19.16
   3  -5   2  513.48   18.94
  -3   5  -2  510.24   19.32
  -3   5  -2  547.82   20.00
  -3   5  -3   21.42    5.42
  -3   5  -3   24.15    5.08
   3  -5   3   23.78    5.82
   3  -5   3   21.87    6.41
   3  -5   4  401.24   18.07
   3  -5   4  447.89   18.73
   3  -5   5  427.32   20.45
   3  -5   6   16.86    7.12
   3  -5   6   10.40    7.48
   3  -5   7  180.46   13.27
   3  -5   7  179.57   13.24
   3  -5   7  139.91   12.72
   3  -5   8  246.94   14.62
   3  -5   8  218.66   13.47
   3  -5   9   20.74    6.09
   3  -5  10  105.53    8.05
   3  -5  10  114.01    8.22
  -3   4  12  161.77   10.13
  -3   4  11   12.99    6.07
  -3   4  10   76.31    9.83
  -3   4  10   65.81   10.09
  -3   4  10   84.31   14.03
  -3   4   9  555.70   23.75
  -3   4   9  484.20   22.61
  -3   4   9  492.82   25.62
  -3   4   8   28.40    7.53
  -3   4   8   30.04    8.82
  -3   4   8   29.53    6.92
  -3   4   8   24.77   11.39
  -3   4   8   29.86    7.70
  -3   4   7  227.44   14.04
  -3   4   7  223.00   14.30
  -3   4   7  222.16   16.80
  -3   4   7  213.03   13.89
  -3   4   6  752.85   26.66
  -3   4   6  733.70   26.59
  -3   4   6  693.13   27.13
  -3   4   6  750.84   26.34
  -3   4   5  301.79   13.80
  -3   4   5  294.26   14.44
  -3   4   5  312.67   15.12
  -3   4   5  313.55   13.41
  -3   4   4 2140.60   55.86
  -3   4   4 2111.70   55.91
  -3   4   4 2179.11   56.86
  -3   4   4 2186.25   55.74
  -3   4   3   32.63    6.26
  -3   4   3   40.25    5.97
  -3   4   3   35.76    6.17
  -3   4   3   43.66    5.33
  -3   4   2   74.38    7.59
  -3   4   2   88.62    8.18
  -3   4   1 1210.56   34.83
   3  -4   0  963.68   27.66
  -3   4   0  953.35   29.22
   3  -4   1 2001.94   51.65
  -3   4  -1 1958.54   52.62
  -3   4  -1 2052.86   53.21
   3  -4   2 1154.17   33.25
  -3   4  -2 1151.08   33.50
  -3   4  -2 1130.93   33.53
   3  -4   3  238.74   12.00
   3  -4   3  261.04   12.54
   3  -4   3  242.42   12.66
  -3   4  -3  251.53   12.03
  -3   4  -3  224.86   11.94
   3  -4   4  311.56   14.33
   3  -4   4  304.84   14.51
   3  -4   4  333.74   15.72
   3  -4   4  333.53   15.01
   3  -4   5  850.99   29.28
   3  -4   5  799.47   27.62
   3  -4   6    2.21    6.31
   3  -4   6    1.57    5.32
   3  -4   6    3.03    6.43
   3  -4   7  302.31   16.87
   3  -4   7  251.03   15.58
   3  -4   7  264.84   16.24
   3  -4   8   48.00    8.62
   3  -4   8   44.46    7.92
   3  -4   8   43.74    8.39
   3  -4   9   -0.89    5.78
   3  -4  10   76.97    7.99
   3  -4  10   86.72    8.60
   3  -4  11   64.63    6.41
  -3   3  12   93.73    7.76
  -3   3  11   27.12    6.49
  -3   3  11   40.26    7.25
  -3   3  10  150.53   12.61
  -3   3  10  137.40   11.28
  -3   3   9  174.44   13.64
  -3   3   9  170.67   16.91
  -3   3   9  167.19   13.69
  -3   3   9  180.11   12.77
  -3   3   9  182.08   13.98
  -3   3   8    1.06    5.96
  -3   3   8    2.26    6.30
  -3   3   8    4.11    5.40
  -3   3   8    3.95    7.57
  -3   3   8    5.52   10.92
  -3   3   7  567.19   22.33
  -3   3   7  545.03   22.30
  -3   3   7  526.49   22.56
  -3   3   7  556.29   24.22
  -3   3   7  567.28   23.28
  -3   3   6   56.24   10.68
  -3   3   6   73.18    8.09
  -3   3   6   66.86    7.65
  -3   3   5  147.32    9.65
  -3   3   5  147.61    9.88
  -3   3   4 1398.77   37.77
  -3   3   4 1305.52   37.04
  -3   3   2    3.93    3.84
  -3   3   2    5.32    4.82
  -3   3   1 1934.21   48.94
  -3   3   0  518.86   17.20
  -3   3  -1   24.72    4.67
  -3   3  -2 1330.59   36.01
   3  -3   2 1344.66   35.68
   3  -3   2 1324.22   35.82
   3  -3   3  119.50    8.16
   3  -3   3  117.09    7.95
   3  -3   3  110.46    7.91
   3  -3   4   26.92    5.63
   3  -3   4   20.52    5.09
   3  -3   4   21.83    5.02
   3  -3   4   19.97    5.54
   3  -3   5 1073.92   31.49
   3  -3   5 1058.59   32.71
   3  -3   5 1044.16   31.83
   3  -3   5 1054.37   31.87
   3  -3   6  151.74   10.73
   3  -3   6  179.49   11.81
   3  -3   6  173.41   11.00
   3  -3   6  149.28   11.56
   3  -3   7  400.91   19.61
   3  -3   7  434.15   19.35
   3  -3   7  425.10   18.56
   3  -3   7  458.95   19.33
   3  -3   7  413.07   19.42
   3  -3   8  437.38   20.36
   3  -3   8  388.36   18.41
   3  -3   8  444.42   19.05
   3  -3   8  450.13   20.01
   3  -3   8  470.19   20.17
   3  -3   9   19.41    7.72
   3  -3   9   28.90    7.85
   3  -3   9    2.03    7.51
   3  -3  10   23.74    6.25
   3  -3  10    0.60    7.05
   3  -3  10   21.32    6.23
   3  -3  10   20.37    6.97
   3  -3  11  265.63   12.73
   3  -3  11  282.43   13.41
   3  -3  12    4.97    3.82
  -3   2  12   75.93    6.73
  -3   2  11   50.28    7.07
  -3   2  11   33.86    6.94
  -3   2  10  186.32   12.57
  -3   2  10  191.56   14.13
  -3   2   9  446.23   20.97
  -3   2   9  482.06   24.60
  -3   2   9  476.75   21.54
  -3   2   9  502.17   23.42
  -3   2   8   34.62    7.50
  -3   2   8   36.09    7.94
  -3   2   8   26.54    6.69
  -3   2   8   31.47    8.62
  -3   2   8   26.67   11.37
  -3   2   8   27.07    6.52
  -3   2   7  391.61   18.54
  -3   2   7  407.63   18.63
  -3   2   7  414.42   19.09
  -3   2   7  386.28   20.25
  -3   2   7  430.56   18.68
  -3   2   6 1045.90   32.71
  -3   2   6  964.78   32.57
  -3   2   6 1046.92   32.02
  -3   2   6 1045.49   32.57
  -3   2   5  108.01    8.15
  -3   2   5  126.97    9.01
  -3   2   4  987.76   27.29
  -3   2   4  977.65   28.46
  -3   2   4  973.27   28.39
  -3   2   3  252.77   11.02
  -3   2   3  239.71   10.11
  -3   2   2  257.77   10.49
  -3   2   2  238.19   10.29
  -3   2   1  881.63   24.44
  -3   2   1  862.18   23.95
  -3   2   0  899.87   24.58
  -3   2  -1   45.32    3.96
  -3   2  -2 2249.31   53.79
  -3   2  -3   67.85    5.51
   3  -2   3   73.10    6.07
   3  -2   4 1037.40   28.67
   3  -2   4 1036.00   29.07
  -3   2  -4 1002.05   28.28
   3  -2   4 1020.83   29.11
   3  -2   5  374.06   14.49
   3  -2   5  401.92   15.48
   3  -2   5  401.28   15.96
   3  -2   5  397.53   15.70
   3  -2   6  297.69   14.51
   3  -2   6  320.60   14.78
   3  -2   6  309.30   15.37
   3  -2   6  315.65   14.64
   3  -2   6  333.32   14.56
   3  -2   6  329.72   14.27
   3  -2   6  318.67   14.22
   3  -2   7   56.74    8.14
   3  -2   7   56.12    8.07
   3  -2   7   66.15    7.92
   3  -2   7   60.29    7.39
   3  -2   7   60.88    7.82
   3  -2   7   73.45    8.31
   3  -2   8 1081.41   34.20
   3  -2   8 1047.60   34.99
   3  -2   8 1065.59   33.30
   3  -2   8 1065.64   34.06
   3  -2   8 1087.72   34.14
   3  -2   9   29.54    8.06
   3  -2   9   27.33    6.84
   3  -2  10   73.91    9.61
   3  -2  10   73.37    8.10
   3  -2  10   70.81    8.31
   3  -2  10   91.10   10.33
   3  -2  10   90.63    9.02
   3  -2  11   71.85    7.45
   3  -2  11   74.48    9.04
   3  -2  11   84.68    8.21
   3  -2  12   11.10    4.52
  -3   1  11   55.19    6.90
  -3   1  11   50.37    7.46
  -3   1  10   -1.81    5.35
  -3   1  10   -1.56    5.46
  -3   1   9  197.98   13.67
  -3   1   8  426.49   19.72
  -3   1   8  408.47   18.12
  -3   1   8  429.54   19.38
  -3   1   8  407.90   21.90
  -3   1   8  434.58   20.61
  -3   1   7   76.45    9.76
  -3   1   7   79.77    8.65
  -3   1   7   82.28    8.19
  -3   1   7   72.88    8.54
  -3   1   7   79.31    8.76
  -3   1   7   78.10   11.95
  -3   1   6 1225.81   36.61
  -3   1   6 1249.99   36.42
  -3   1   6 1211.93   36.70
  -3   1   6 1214.93   37.69
  -3   1   5    9.87    6.23
  -3   1   5    4.78    4.76
  -3   1   5   10.52    7.91
  -3   1   5    9.09    4.22
  -3   1   4  211.45   10.01
  -3   1   4  211.59    8.72
  -3   1   4  201.67    8.65
  -3   1   3 2599.86   63.30
  -3   1   3 2623.33   63.52
  -3   1   2   10.98    4.05
  -3   1   2   11.66    3.23
  -3   1   1 3745.21   86.75
  -3   1   1 3784.29   87.56
  -3   1   0  993.45   25.52
  -3   1   0 1020.16   26.50
   3  -1   0 1027.47   26.58
  -3   1  -1   44.44    3.70
  -3   1  -2 1162.71   29.18
  -3   1  -3 2315.82   54.28
   3  -1   4  166.35    8.45
  -3   1  -4  163.57    7.67
   3  -1   5  800.38   24.01
   3  -1   5  772.30   23.48
   3  -1   5  758.43   23.90
   3  -1   5  779.83   23.13
   3  -1   6  449.18   17.04
   3  -1   6  425.36   16.24
   3  -1   6  444.09   16.69
   3  -1   6  440.16   16.54
   3  -1   6  434.97   17.01
   3  -1   7  218.14   12.15
   3  -1   7  226.85   12.22
   3  -1   7  220.85   13.17
   3  -1   7  236.22   12.12
   3  -1   7  211.94   12.28
   3  -1   7  205.97   12.02
   3  -1   8  182.79   11.89
   3  -1   8  205.93   12.74
   3  -1   8  207.75   13.52
   3  -1   8  205.00   12.02
   3  -1   8  195.36   12.50
   3  -1   9  146.61   10.88
   3  -1   9  142.51   11.07
   3  -1   9  163.23   12.86
   3  -1   9  148.57   12.05
   3  -1   9  161.97   12.17
   3  -1  10   87.42    8.73
   3  -1  10   94.87    9.21
   3  -1  10  114.48   11.32
   3  -1  10  110.59   10.37
   3  -1  10  123.04   11.51
   3  -1  10   97.26    9.44
   3  -1  11   61.81    8.95
   3  -1  11   62.84    7.65
   3  -1  11   49.87    6.93
   3  -1  12   -1.65    6.73
   3  -1  12   70.04    7.06
  -3   0  12   30.10    5.00
  -3   0  11  121.16    8.40
  -3   0  10   20.62    6.63
  -3   0  10   18.39    5.82
  -3   0  10   11.82    6.14
  -3   0   9  160.22   12.49
  -3   0   8   19.40    5.76
  -3   0   8   18.74    6.00
  -3   0   8   21.90    6.02
  -3   0   8   22.48    6.71
  -3   0   8   17.39    6.46
  -3   0   8   23.26    6.93
  -3   0   7  116.42   10.05
  -3   0   7   97.58    8.97
  -3   0   7  103.76    8.69
  -3   0   7   99.01   10.50
  -3   0   7  114.87   10.04
  -3   0   6  688.61   23.98
  -3   0   6  714.63   23.82
  -3   0   6  662.55   22.88
  -3   0   6  643.47   21.41
  -3   0   6  643.44   25.40
  -3   0   6  683.85   24.09
  -3   0   5  469.44   17.49
  -3   0   5  466.96   18.12
  -3   0   5  481.11   19.23
  -3   0   5  425.35   15.29
  -3   0   5  481.09   17.56
  -3   0   4  183.19    7.64
  -3   0   4  212.38    9.42
  -3   0   3  941.83   25.12
  -3   0   3  947.98   26.36
   3   0  -3  954.76   24.84
  -3   0   3  930.04   26.01
  -3   0   2 2274.64   53.73
  -3   0   2 2196.52   53.59
   3   0  -2 2231.80   53.10
  -3   0   2 2213.69   53.95
  -3   0   1 2265.59   53.66
  -3   0   1 2299.35   54.71
   3   0  -1 2261.99   53.99
  -3   0   0  597.30   16.00
   3   0   0  634.96   17.29
  -3   0  -1   76.84    3.76
   3   0   1   82.53    4.73
  -3   0  -2   73.64    4.96
   3   0   2   81.21    4.66
  -3   0  -3 2723.09   65.06
   3   0   3 2765.76   64.48
  -3   0  -4   92.86    5.63
   3   0   4  104.70    5.44
  -3   0  -5 1227.43   31.62
   3   0   5 1259.31   33.53
   3   0   5 1269.53   33.50
   3   0   6  237.58   11.51
   3   0   6  243.44   11.48
   3   0   6  267.47   11.72
   3   0   6  247.84   10.57
   3   0   6  245.04   11.55
   3   0   7  140.64    9.45
   3   0   7  153.42   11.22
   3   0   7  138.77    9.50
   3   0   7  135.83    9.05
   3   0   7  133.11    9.07
   3   0   7  136.43   10.20
   3   0   8  276.38   14.36
   3   0   8  307.78   14.94
   3   0   8  292.03   14.13
   3   0   8  290.71   14.20
   3   0   8  293.79   15.50
   3   0   9  635.54   23.91
   3   0   9  626.04   24.03
   3   0   9  594.03   22.75
   3   0   9  619.53   24.92
   3   0   9  608.43   22.86
   3   0  10   13.60    5.76
   3   0  10   17.58    7.85
   3   0  11  200.00   11.73
   3   0  11  198.71   11.85
   3   0  11  189.15   13.70
   3   0  11  209.92   13.01
   3   0  12   19.96    5.65
   3   0  12   14.97    4.67
   3   0  13   -2.74    6.09
  -3  -1  12   19.48    5.24
  -3  -1  11   87.77    8.19
  -3  -1  10    7.42    5.56
  -3  -1   9  347.61   16.70
  -3  -1   9  324.48   16.26
  -3  -1   9  377.45   19.44
  -3  -1   8  628.90   25.64
  -3  -1   8  613.37   23.58
  -3  -1   8  608.44   24.61
  -3  -1   8  598.14   22.15
  -3  -1   8  594.83   22.54
  -3  -1   7   46.24    6.94
  -3  -1   7   47.63    7.43
  -3  -1   7   47.02    7.29
  -3  -1   7   50.82    7.69
  -3  -1   7   60.40    7.05
  -3  -1   6  659.15   22.86
  -3  -1   6  626.96   23.03
  -3  -1   6  668.86   23.60
  -3  -1   6  634.35   21.33
  -3  -1   6  654.14   21.69
  -3  -1   5  412.19   16.35
  -3  -1   5  414.87   16.53
  -3  -1   5  413.29   17.13
  -3  -1   5  444.41   16.90
  -3  -1   5  416.53   15.23
  -3  -1   4  348.53   13.92
  -3  -1   4  355.35   14.86
  -3  -1   4  355.56   13.01
  -3  -1   3  443.88   14.63
   3   1  -3  459.04   13.68
  -3  -1   3  456.52   15.36
  -3  -1   3  438.09   13.66
  -3  -1   2  307.79   10.45
   3   1  -2  289.56   10.02
  -3  -1   2  298.77   10.99
  -3  -1   1   12.96    2.99
  -3  -1   1    9.09    3.41
  -3  -1   0 3772.69   85.48
  -3  -1   0 3644.55   83.73
  -3  -1  -1   21.50    3.28
  -3  -1  -1   18.77    2.33
  -3  -1  -2 3432.65   79.69
  -3  -1  -3  450.92   13.85
   3   1   4  166.94    6.91
  -3  -1  -4  168.45    7.23
   3   1   5  201.11    9.35
  -3  -1  -5  204.26    8.08
   3   1   5  219.13    8.12
   3   1   6 1364.63   37.47
   3   1   6 1416.78   37.11
   3   1   6 1386.38   37.30
   3   1   6 1391.16   37.30
   3   1   7   15.94    5.66
   3   1   7   11.73    4.70
   3   1   7    9.80    4.40
   3   1   7   10.34    4.83
   3   1   8  203.03   12.61
   3   1   8  212.53   13.96
   3   1   8  185.23   13.00
   3   1   8  187.58   11.30
   3   1   8  192.92   11.25
   3   1   8  189.15   11.08
   3   1   8  214.38   12.28
   3   1   9  288.20   15.58
   3   1   9  276.78   13.96
   3   1   9  296.63   15.08
   3   1   9  301.85   16.50
   3   1   9  278.78   14.37
   3   1   9  318.36   15.03
   3   1  10   11.59    6.10
   3   1  10    8.30    5.01
   3   1  10    5.19    6.89
   3   1  10    9.90    6.97
   3   1  10    4.49    5.36
   3   1  11  263.32   14.02
   3   1  11  259.55   14.85
   3   1  11  260.82   13.97
   3   1  12   56.05    7.78
   3   1  12   56.40    6.77
   3   1  13   -1.11    6.48
  -3  -2  11   94.72    7.33
  -3  -2  11   83.59    7.45
  -3  -2  10   13.53    5.66
  -3  -2  10   13.42    5.67
  -3  -2   9   76.61    8.59
  -3  -2   9   80.04    8.87
  -3  -2   8  191.90   12.60
  -3  -2   8  185.61   13.51
  -3  -2   8  179.59   12.09
  -3  -2   8  174.07   13.02
  -3  -2   7  217.37   13.14
  -3  -2   7  188.64   13.17
  -3  -2   7  216.73   12.68
  -3  -2   7  217.08   13.60
  -3  -2   6  328.29   15.60
  -3  -2   6  339.08   15.26
  -3  -2   6  329.81   16.04
  -3  -2   6  340.37   15.11
  -3  -2   6  347.43   16.16
  -3  -2   5  699.02   23.85
  -3  -2   5  728.62   23.93
  -3  -2   5  716.34   22.67
  -3  -2   5  687.10   22.30
  -3  -2   4   77.02    6.31
  -3  -2   4   89.14    7.40
  -3  -2   4   92.44    7.31
  -3  -2   4   88.67    5.85
  -3  -2   4   85.17    6.71
  -3  -2   3 3228.53   76.14
   3   2  -3 3284.57   76.11
  -3  -2   2  103.47    5.70
  -3  -2   2  108.28    6.69
  -3  -2   1   87.76    5.24
  -3  -2   1   85.34    5.51
  -3  -2   0 3249.06   73.77
  -3  -2   0 3090.54   72.19
  -3  -2  -1  663.42   18.34
  -3  -2  -1  640.73   16.32
  -3  -2  -2  357.09   11.72
  -3  -2  -3 2734.98   64.47
  -3  -2  -4  212.16    8.43
  -3  -2  -5   51.45    4.20
   3   2   5   49.32    6.14
   3   2   6 1835.89   46.38
   3   2   6 1746.25   45.06
   3   2   7    6.15    4.28
   3   2   7    6.49    5.10
   3   2   7    5.59    4.41
   3   2   7    9.01    5.34
   3   2   7    5.45    4.11
   3   2   8  258.26   12.69
   3   2   8  247.59   13.36
   3   2   8  253.98   11.81
   3   2   8  253.73   13.93
   3   2   8  257.96   16.06
   3   2   8  224.53   12.16
   3   2   9  161.41   11.15
   3   2   9  175.30   13.73
   3   2   9  169.94   10.59
   3   2   9  166.48   12.47
   3   2   9  183.71   11.38
   3   2  10    4.19    6.74
   3   2  10    1.93    5.40
   3   2  10    2.27    4.89
   3   2  10    3.07    5.63
   3   2  10    3.38    7.59
   3   2  11  116.51   10.43
   3   2  11  126.34    9.90
   3   2  11  118.05    9.81
   3   2  12  169.88   10.73
   3   2  12  164.73   11.68
   3   2  13    0.30    4.62
   3   2  13   -4.37    7.71
   3   2  14   -3.06    9.60
  -3  -3  11   17.49    5.17
  -3  -3  10    8.68    5.16
  -3  -3  10    5.43    4.82
  -3  -3   9   53.19    7.54
  -3  -3   9   65.70    8.50
  -3  -3   8  317.22   16.10
  -3  -3   8  301.14   16.15
  -3  -3   7   16.76    6.22
  -3  -3   7   16.42    6.34
  -3  -3   7   18.85    5.44
  -3  -3   7   14.00    6.65
  -3  -3   6  255.45   13.49
  -3  -3   6  230.37   12.73
  -3  -3   6  252.14   13.98
  -3  -3   6  249.71   13.46
  -3  -3   6  236.07   14.17
  -3  -3   6  245.76   13.73
  -3  -3   5  374.94   16.75
  -3  -3   5  410.43   16.90
  -3  -3   5  392.47   17.22
  -3  -3   5  386.09   15.41
  -3  -3   5  375.99   15.93
  -3  -3   4  413.24   16.76
  -3  -3   4  439.73   16.96
  -3  -3   4  443.19   16.15
  -3  -3   4  393.54   14.80
  -3  -3   3 1457.49   38.55
  -3  -3   3 1488.99   40.06
  -3  -3   3 1461.66   37.70
  -3  -3   3 1480.15   39.61
  -3  -3   2  482.38   15.37
  -3  -3   1   13.37    3.37
  -3  -3   1   16.24    4.24
  -3  -3   0  615.45   18.02
  -3  -3   0  597.12   17.15
  -3  -3  -1 1982.28   48.37
  -3  -3  -2    7.62    2.91
  -3  -3  -3  942.43   25.48
  -3  -3  -4  477.22   15.11
   3   3   5  492.49   16.78
  -3  -3  -5  476.22   15.34
   3   3   6  595.20   19.89
  -3  -3  -6  596.93   18.25
   3   3   7  572.84   19.28
   3   3   7  612.36   20.74
   3   3   8  274.88   12.98
   3   3   8  263.44   16.16
   3   3   8  268.73   14.41
   3   3   8  305.84   14.05
   3   3   9  402.99   19.38
   3   3   9  398.61   18.88
   3   3   9  469.01   22.63
   3   3   9  429.89   21.28
   3   3   9  416.11   17.54
   3   3   9  390.54   17.21
   3   3   9  436.77   18.01
   3   3  10    3.56    7.15
   3   3  10   -0.74    5.73
   3   3  10    2.29    4.75
   3   3  11   16.40    7.32
   3   3  12  224.35   12.70
   3   3  12  229.66   13.42
   3   3  13    6.99    4.91
   3   3  13    8.26    4.17
   3   3  13   -0.64    7.22
   3   3  14   10.05    8.77
  -3  -4  10   70.95    7.16
  -3  -4  10   73.05    6.95
  -3  -4   9  115.08    9.91
  -3  -4   9  119.92    9.99
  -3  -4   8  378.57   18.47
  -3  -4   8  420.82   19.54
  -3  -4   8  388.49   18.05
  -3  -4   7  107.21   10.77
  -3  -4   7  113.89   10.61
  -3  -4   6  223.76   14.32
  -3  -4   6  239.04   13.79
  -3  -4   6  230.40   13.69
  -3  -4   6  232.42   14.06
  -3  -4   5  371.83   17.22
  -3  -4   5  391.70   17.21
  -3  -4   5  342.04   16.35
  -3  -4   5  367.87   17.68
  -3  -4   5  372.02   16.51
  -3  -4   4   80.96    8.04
  -3  -4   4   80.67    8.18
  -3  -4   4   73.41    7.76
  -3  -4   4   84.94    7.84
  -3  -4   3  116.39    8.49
  -3  -4   3  115.48    8.38
  -3  -4   3  112.58    8.68
  -3  -4   2 1411.06   38.24
  -3  -4   1  163.59    8.37
  -3  -4   1  170.52    8.80
  -3  -4   0  833.57   24.02
  -3  -4  -1 1355.27   35.52
  -3  -4  -2   46.56    4.76
  -3  -4  -3 1115.55   30.28
   3   4   4  768.17   23.06
  -3  -4  -4  770.91   22.67
   3   4   5  223.08   11.00
  -3  -4  -5  216.21    9.86
   3   4   6  359.90   14.90
   3   4   7  901.15   26.60
   3   4   7  959.99   28.88
   3   4   8   66.72    8.18
   3   4   8   63.40    7.87
   3   4   8   51.03    6.44
   3   4   8   65.12    8.84
   3   4   9  385.22   17.43
   3   4   9  391.75   16.80
   3   4   9  419.95   20.89
   3   4   9  411.17   20.78
   3   4  10   58.48    8.24
   3   4  10   79.40    8.66
   3   4  10   72.86    8.27
   3   4  10   66.89   11.01
   3   4  10   84.05   11.36
   3   4  11   69.56   10.35
   3   4  12   82.82    8.28
   3   4  12   87.90    8.80
   3   4  13   30.30    5.33
   3   4  13   27.82    6.06
   3   4  14    5.42    7.13
  -3  -5   9    8.23    5.25
  -3  -5   9    7.91    5.05
  -3  -5   8   59.39    8.15
  -3  -5   7  269.98   15.87
  -3  -5   7  246.39   14.57
  -3  -5   7  244.11   15.11
  -3  -5   6   65.92    9.05
  -3  -5   6   59.66    8.51
  -3  -5   6   66.68    8.86
  -3  -5   5  636.64   25.06
  -3  -5   5  644.93   25.11
  -3  -5   5  678.79   24.88
  -3  -5   5  680.32   25.36
  -3  -5   5  637.26   25.40
  -3  -5   4   90.59    8.97
  -3  -5   4  108.31    9.37
  -3  -5   4  101.39    9.39
  -3  -5   4  100.20    9.35
  -3  -5   4  100.38    9.72
  -3  -5   3  118.70    9.39
  -3  -5   3  118.14    9.22
  -3  -5   3  146.59   10.09
  -3  -5   3  126.62    9.92
  -3  -5   2 1339.37   37.71
   3   5  -2 1294.97   36.21
  -3  -5   1  207.16   10.66
  -3  -5   1  204.91   10.67
   3   5  -1  201.96   10.51
   3   5   0 1515.54   40.81
   3   5   1  161.36    9.26
   3   5   2  578.02   19.40
   3   5   3  767.94   23.69
   3   5   3  762.32   23.09
   3   5   4 2617.66   64.63
   3   5   4 2580.45   64.38
   3   5   5   25.95    4.89
   3   5   5   20.17    5.99
  -3  -5  -5   25.96    4.74
   3   5   6  519.81   19.24
   3   5   6  514.48   17.92
  -3  -5  -6  515.57   18.71
   3   5   7  220.52   12.47
   3   5   8    7.01    5.58
   3   5   8   14.24    6.64
   3   5   8   12.02    6.37
   3   5   9  501.05   22.81
   3   5   9  498.90   20.67
   3   5   9  502.42   23.49
   3   5  10  177.70   12.53
   3   5  10  183.30   14.99
   3   5  11   12.42    5.39
   3   5  11   11.40    5.88
   3   5  11   19.67   10.13
   3   5  11   15.18    7.52
   3   5  12   60.87    7.81
   3   5  12   54.67   10.77
   3   5  12   58.94    7.51
   3   5  13   17.71    5.67
   3   5  13   19.63    5.06
   3   5  14   -1.69    5.46
  -3  -6   9   16.06    4.74
  -3  -6   8   76.83    8.32
  -3  -6   8   83.69    8.22
  -3  -6   7   61.58    8.49
  -3  -6   6   11.88    6.64
  -3  -6   6    3.81    6.04
  -3  -6   5  628.84   25.48
  -3  -6   5  641.69   24.81
  -3  -6   5  586.67   24.86
  -3  -6   5  616.21   25.22
  -3  -6   4  187.62   13.19
  -3  -6   4  172.17   12.56
  -3  -6   4  166.62   12.29
  -3  -6   4  187.59   12.83
  -3  -6   4  183.61   13.02
  -3  -6   3   35.43    7.43
  -3  -6   3   37.93    7.31
  -3  -6   3   26.03    6.63
  -3  -6   3   20.86    5.92
  -3  -6   3   28.34    6.60
   3   6  -2  344.23   15.52
  -3  -6   2  394.61   17.27
  -3  -6   2  381.45   17.04
  -3  -6   2  370.89   16.60
   3   6  -1  458.19   18.02
  -3  -6   1  467.52   18.46
  -3  -6   0  152.60    9.62
   3   6   0  157.93   10.14
  -3  -6   0  161.79   10.27
  -3  -6  -1 1226.43   35.04
   3   6   1 1266.78   36.34
  -3  -6  -1 1259.35   36.57
  -3  -6  -2   36.48    5.54
   3   6   2   30.62    5.83
   3   6   2   40.89    6.18
   3   6   3  372.72   15.34
   3   6   3  335.70   14.44
  -3  -6  -3  350.20   15.19
   3   6   4  658.23   22.25
   3   6   4  622.13   21.70
  -3  -6  -4  651.24   22.61
   3   6   5  183.97   10.57
   3   6   5  195.70   11.65
  -3  -6  -5  184.66   10.98
   3   6   6  422.11   16.81
   3   6   6  428.90   18.04
   3   6   7  511.03   20.51
   3   6   7  476.29   20.31
   3   6   8   10.32    5.45
   3   6   8   14.66    6.96
   3   6   8    3.93    6.62
   3   6   9  112.97   10.76
   3   6   9  128.80   12.76
   3   6   9  136.03   11.50
   3   6  10  501.84   24.72
   3   6  10  486.11   21.29
   3   6  11   21.93    8.15
   3   6  11   21.03    7.18
   3   6  12   88.35   11.94
   3   6  12   78.19    8.20
   3   6  13    3.86    8.25
   3   6  13    6.10    6.24
   3   6  13   13.30    4.71
   3   6  14   -0.25    3.95
  -3  -7   8  138.97    8.87
  -3  -7   7  132.88   10.23
  -3  -7   6    8.87    6.64
  -3  -7   6   14.50    5.75
  -3  -7   5  252.21   15.36
  -3  -7   5  257.47   16.04
  -3  -7   4  124.58   11.49
  -3  -7   4  117.51   11.35
  -3  -7   4  123.23   11.55
  -3  -7   3   -3.87    6.16
  -3  -7   3   -0.45    5.49
  -3  -7   3    2.20    6.57
  -3  -7   3    2.33    5.96
  -3  -7   2  488.44   20.95
  -3  -7   2  460.16   20.54
  -3  -7   2  435.41   19.79
  -3  -7   1  651.80   24.48
  -3  -7   1  626.15   24.12
  -3  -7   1  645.93   23.93
   3   7  -1  654.91   24.05
  -3  -7   1  656.90   24.32
  -3  -7   1  634.26   24.63
  -3  -7   0   50.64    6.72
  -3  -7   0   42.53    6.64
  -3  -7   0   49.46    7.05
   3   7   0   45.87    7.16
  -3  -7  -1 1315.50   38.66
   3   7   1 1359.48   39.95
  -3  -7  -1 1301.79   39.58
   3   7   2   26.76    6.08
   3   7   2   19.89    5.65
  -3  -7  -2   24.84    5.71
   3   7   3   46.98    7.10
  -3  -7  -3   41.53    6.61
   3   7   3   52.70    7.43
  -3  -7  -4  663.22   24.48
   3   7   4  696.89   24.65
   3   7   4  686.42   24.17
  -3  -7  -5  247.21   13.66
   3   7   5  255.01   13.48
   3   7   5  241.51   14.06
  -3  -7  -6  145.59   10.89
   3   7   6  149.96   11.77
   3   7   6  155.86   10.64
  -3  -7  -7 1400.02   42.48
   3   7   7 1330.90   39.86
   3   7   7 1385.47   42.06
   3   7   7 1385.25   42.88
   3   7   8   22.27    6.03
   3   7   8   10.57    7.35
   3   7   8   15.93    7.29
   3   7   9   41.88    7.49
   3   7   9   50.89    9.76
   3   7  10  254.23   17.44
   3   7  11   26.37    7.50
   3   7  11   34.32    8.31
   3   7  12  147.27   10.73
   3   7  12  162.94   14.07
   3   7  13   97.94    8.12
   3   7  13  109.01   11.08
  -3  -8   7   57.17    6.28
  -3  -8   6    9.46    5.45
  -3  -8   5   25.99    7.10
  -3  -8   5   30.47    6.10
  -3  -8   5   34.67    6.87
  -3  -8   4  644.59   25.12
  -3  -8   3    6.54    6.66
  -3  -8   2  577.38   24.80
  -3  -8   2  569.91   23.43
  -3  -8   1   61.88    9.04
   3   8  -1   69.14    8.80
  -3  -8   1   64.72    8.71
   3   8   0  116.27   10.59
  -3  -8   0  106.51   10.88
  -3  -8   0  110.47   10.31
   3   8   1  619.87   24.51
  -3  -8  -1  550.91   23.97
  -3  -8  -1  578.86   22.76
   3   8   2  739.84   27.99
  -3  -8  -2  723.22   27.87
  -3  -8  -2  759.26   26.18
  -3  -8  -3  227.15   14.42
   3   8   3  250.07   14.91
   3   8   3  212.97   13.53
  -3  -8  -3  238.12   12.82
  -3  -8  -4  386.90   18.94
   3   8   4  375.83   18.36
   3   8   4  400.96   19.17
  -3  -8  -5  203.94   13.92
   3   8   5  236.70   14.31
   3   8   5  207.61   14.43
   3   8   6   64.31    8.46
   3   8   6   73.81   10.54
   3   8   6   64.91    8.71
  -3  -8  -6   65.73    9.04
   3   8   7  318.83   17.64
   3   8   7  344.91   18.63
  -3  -8  -7  295.39   17.05
   3   8   7  296.12   16.08
   3   8   8  397.58   20.76
   3   8   8  414.15   20.96
   3   8   9  120.11   12.70
   3   8  10  227.65   16.04
   3   8  10  220.71   15.36
   3   8  11   31.73    8.36
   3   8  12   70.81    8.39
   3   8  12   62.75   11.27
   3   8  13   28.37    5.21
   3   8  13   25.17    8.71
  -3  -9   6    5.88    3.93
  -3  -9   5   50.34    5.87
  -3  -9   5   58.53    7.15
  -3  -9   4  137.42   10.43
  -3  -9   4  138.27   10.66
  -3  -9   4  126.93    9.51
  -3  -9   3  106.60   10.32
  -3  -9   3  107.92   10.38
  -3  -9   2  204.13   14.19
  -3  -9   2  200.81   13.41
   3   9  -1  294.61   16.88
  -3  -9   1  315.77   16.62
  -3  -9   1  330.85   18.00
  -3  -9   0   -0.51    5.29
  -3  -9   0    1.51    6.34
   3   9   0   -2.07    6.25
   3   9   1  166.70   13.72
  -3  -9  -1  174.11   13.70
  -3  -9  -1  183.83   13.49
   3   9   2  869.94   33.11
  -3  -9  -2  883.92   33.19
  -3  -9  -2  844.23   30.32
   3   9   3   13.95    7.67
  -3  -9  -3   17.89    6.46
  -3  -9  -3    8.81    6.68
   3   9   4  230.61   15.42
  -3  -9  -4  245.55   16.59
   3   9   4  272.68   17.27
   3   9   5  145.92   13.81
   3   9   5  170.07   13.82
  -3  -9  -5  148.89   13.16
   3   9   6   57.86    9.43
   3   9   6   60.50   10.74
  -3  -9  -6   42.39    8.19
  -3  -9  -7  217.67   14.69
   3   9   7  211.68   14.57
   3   9   7  213.76   14.40
   3   9   7  240.92   16.92
   3   9   8  308.42   17.96
  -3  -9  -8  322.11   16.85
   3   9   9  171.65   14.29
   3   9   9  146.58   12.79
   3   9  10   80.32    8.68
   3   9  10   67.83   10.73
   3   9  11   63.59    9.59
   3   9  12   26.92    6.74
   3   9  12   23.24    9.26
   3   9  13  103.71    7.24
   3   9  13  111.37    9.62
  -3 -10   5   25.14    4.55
  -3 -10   4   51.90    6.32
  -3 -10   4   58.94    5.93
  -3 -10   3   79.64    8.10
  -3 -10   3   81.51    7.44
  -3 -10   3   86.60    8.48
  -3 -10   2   51.76    8.06
  -3 -10   2   66.41    8.18
  -3 -10   1  406.44   19.48
  -3 -10   1  419.48   18.84
  -3 -10   0   19.38    5.96
   3  10   0   18.87    6.51
  -3 -10  -1   94.39   10.28
  -3 -10  -1  114.60   10.90
  -3 -10  -2  212.63   15.03
  -3 -10  -2  218.56   13.94
   3  10   3  118.01   11.89
  -3 -10  -3  130.71   12.45
  -3 -10  -3  118.80   10.28
  -3 -10  -4  408.99   21.23
   3  10   4  402.64   21.02
  -3 -10  -5  370.75   19.87
   3  10   5  352.81   18.67
   3  10   5  367.99   19.83
  -3 -10  -6   64.78    8.91
  -3 -10  -7  111.06   10.76
   3  10   7  125.69   11.62
   3  10   8  145.67   11.61
  -3 -10  -8  163.39   11.78
   3  10   8  170.28   13.79
   3  10   9    5.12    7.45
   3  10  10  276.44   14.58
   3  10  10  300.81   16.38
   3  10  11  113.65   10.13
   3  10  12   -1.29    4.90
   3  10  12    5.11    7.58
  -3 -11   3   14.14    4.55
  -3 -11   3   17.67    4.09
  -3 -11   2    9.58    4.94
  -3 -11   2    7.77    4.13
  -3 -11   1  399.04   16.93
  -3 -11   0   34.58    6.71
  -3 -11   0   37.78    6.71
   3  11   0   34.76    6.38
  -3 -11   0   46.15    6.64
   3  11   1   84.26    9.30
  -3 -11  -1   91.92    9.56
  -3 -11  -1   86.54    9.14
   3  11   2  203.94   13.82
  -3 -11  -2  194.63   13.79
  -3 -11  -2  207.15   12.92
   3  11   3   47.98    8.10
  -3 -11  -3   35.11    7.32
   3  11   4   85.14   10.11
  -3 -11  -4   71.51    9.57
   3  11   5  250.12   15.66
  -3 -11  -5  277.85   16.65
   3  11   5  255.47   14.59
   3  11   6   24.84    7.46
  -3 -11  -6   33.26    7.15
   3  11   6   27.51    7.16
   3  11   7   53.95    8.78
   3  11   7   45.28    7.73
  -3 -11  -7   30.04    7.15
   3  11   8  132.96   11.31
   3  11   8  120.70    9.80
   3  11   9   12.58    5.70
   3  11   9    8.71    6.49
   3  11  10  122.66    9.04
   3  11  10  121.19    9.98
   3  11  11   89.28    8.01
   3  11  12    0.18    2.84
   3  11  12   -3.89    8.56
  -3 -12   2    5.53    3.59
  -3 -12   2    1.83    4.37
  -3 -12   1  101.27    6.91
  -3 -12   1   83.96    6.89
  -3 -12   0  133.11    8.85
   3  12   1   27.01    5.55
  -3 -12  -1   24.99    5.77
   3  12   2  197.18   12.17
  -3 -12  -2  225.77   12.99
   3  12   3   81.63    8.45
  -3 -12  -3   72.49    8.20
   3  12   4   21.27    6.12
   3  12   5  243.67   13.90
   3  12   6   24.38    5.73
  -3 -12  -6   21.58    5.86
   3  12   6   28.82    6.38
   3  12   7   76.83    7.84
   3  12   7   89.53    8.59
  -3 -12  -7   75.60    8.13
   3  12   8   68.77    6.88
   3  12   8   87.06    8.35
   3  12   9   10.54    4.70
   3  12   9   13.86    5.53
   3  12  10   12.14    4.32
   3  12  10   10.39    4.95
  -3 -13   0   78.95    6.66
  -3 -13  -1    3.13    3.60
  -3 -13  -1    5.63    4.15
  -3 -13  -2   94.07    6.89
   3  13   2  107.75    7.17
   3  13   3   92.00    7.28
   3  13   4   16.81    4.50
   3  13   5  107.19    8.09
   3  13   6  113.73    8.15
   3  13   7   93.15    7.39
   3  13   7   94.11    6.77
   3  13   7   75.40    6.54
   3  13   8   75.34    6.23
   3  13   8   80.23    6.75
   3  13   9   37.14    6.20
   3  13  10   12.17    6.06
   3  14   5   18.44    6.10
   3  14   6  117.83    8.28
   3  14   7   11.22    6.48
   3  14   8   85.33    6.50
  -4  12   3   43.42    4.96
  -4  11   8  145.21   10.69
  -4  11   7   15.95    4.23
  -4  11   7   15.79    6.54
  -4  11   6   34.12    4.96
  -4  11   6   46.09    5.48
   4 -11  -6   43.14    5.13
  -4  11   5  172.71    9.25
   4 -11  -5  161.60    8.77
  -4  11   4   21.98    5.10
   4 -11  -4   22.26    5.16
  -4  11   3   39.76    6.12
   4 -11  -3   32.05    5.82
  -4  11   2  214.50   11.89
   4 -11  -2  245.55   11.24
  -4  11   1    7.70    4.34
   4 -11  -1   14.36    4.49
   4 -11   0   61.46    5.84
  -4  11   0   51.03    6.02
   4 -11   0   69.84    5.45
   4 -11   1  223.36    8.76
  -4  11  -1   90.36    6.33
   4 -11   2   -4.16    4.59
   4 -11   3   52.87    6.49
  -4  10   9    2.16    6.84
  -4  10   9    3.16    3.53
  -4  10   8  147.95   10.19
  -4  10   8  138.72    8.95
  -4  10   7   34.58    6.19
  -4  10   6   68.91    7.68
  -4  10   6   59.58    6.80
  -4  10   5  113.19    9.26
  -4  10   5  100.50    8.93
  -4  10   4   30.86    6.15
  -4  10   4   24.46    6.20
  -4  10   3   15.77    5.81
   4 -10  -3   -2.51    7.02
   4 -10  -2  524.49   19.49
  -4  10   2  472.50   20.35
   4 -10  -1  124.27    9.47
  -4  10   1  115.19    9.82
   4 -10   0  118.68    8.97
   4 -10   0  116.55    8.50
  -4  10   0  106.56    9.19
   4 -10   1   72.37    7.20
  -4  10  -1   76.58    7.61
   4 -10   1   87.94    7.56
  -4  10  -2   64.79    6.30
   4 -10   2   81.65    7.30
   4 -10   3  135.97    8.42
   4 -10   4  160.48    9.16
  -4   9  10   87.11    8.05
  -4   9   9   -7.03    5.20
  -4   9   9    2.36    5.95
  -4   9   8   86.20    8.32
  -4   9   8   80.62    9.51
  -4   9   7  273.82   14.73
  -4   9   6    3.26    4.73
  -4   9   5  390.52   18.16
  -4   9   4   72.81    8.69
  -4   9   3  131.56   11.03
  -4   9   2  195.96   13.44
   4  -9  -1  175.95   11.70
  -4   9   1  187.52   12.83
   4  -9   0   13.57    6.04
   4  -9   0   12.09    5.62
  -4   9   0   18.37    6.20
   4  -9   1  391.19   17.40
  -4   9  -1  399.63   18.32
   4  -9   1  411.55   17.72
   4  -9   2  119.20    9.42
  -4   9  -2  109.34    9.11
   4  -9   3   52.98    7.30
   4  -9   3   63.76    6.67
   4  -9   4  242.88   12.37
   4  -9   4  245.66   11.62
   4  -9   5   11.30    4.59
   4  -9   5   14.17    4.04
   4  -9   6   38.82    5.56
  -4   8  10  148.38   10.09
  -4   8  10  126.67    8.37
  -4   8   9   31.49    7.80
  -4   8   9   24.02    6.04
  -4   8   8   59.72   10.08
  -4   8   8   66.26    8.39
  -4   8   7  284.22   15.52
  -4   8   6   29.89    6.34
  -4   8   6   37.59    7.41
  -4   8   5  396.36   18.76
  -4   8   5  410.68   20.15
  -4   8   4  100.73    9.80
  -4   8   4  101.09   10.91
  -4   8   3    9.43    5.73
  -4   8   3   -2.80    5.78
  -4   8   3    5.63    6.27
  -4   8   2  536.53   22.93
  -4   8   2  501.85   22.72
  -4   8   2  545.08   22.94
  -4   8   1  182.25   12.96
  -4   8   1  160.83   12.23
  -4   8   0    2.81    4.95
   4  -8   0    7.81    5.83
   4  -8   0    4.59    5.85
  -4   8   0   10.16    6.25
   4  -8   1  614.89   23.58
  -4   8  -1  618.77   24.58
   4  -8   2  133.86   10.84
  -4   8  -2  143.30   10.96
   4  -8   2  125.37   10.46
   4  -8   3    1.83    5.30
   4  -8   3    5.51    5.06
   4  -8   3    3.64    5.42
   4  -8   4  361.47   16.27
   4  -8   4  374.51   17.28
   4  -8   5   45.01    6.32
   4  -8   5   31.96    6.33
   4  -8   6   28.56    5.71
   4  -8   6   52.26    6.14
   4  -8   7   91.13    6.81
  -4   7  11    4.92    4.15
  -4   7  11    0.64    5.21
  -4   7  10  152.68    9.73
  -4   7  10  182.97   12.10
  -4   7   9  142.90   10.65
  -4   7   9  132.40   12.50
  -4   7   8  124.85   11.18
  -4   7   8  143.73   13.53
  -4   7   7  146.57   11.62
  -4   7   6   56.45    9.19
  -4   7   5  121.83   10.42
  -4   7   5  115.38    9.91
  -4   7   5  113.34   11.73
  -4   7   5  122.02   10.63
  -4   7   4  660.58   25.50
  -4   7   4  651.07   25.28
  -4   7   4  676.35   26.82
  -4   7   4  648.66   24.72
  -4   7   3    1.38    6.21
  -4   7   3    3.15    5.08
  -4   7   3    6.21    4.80
  -4   7   3    1.79    5.47
  -4   7   2  511.91   22.47
  -4   7   2  546.34   22.93
  -4   7   2  533.76   22.30
  -4   7   1  178.26   12.33
  -4   7   1  181.84   12.74
   4  -7   0    1.47    5.22
  -4   7   0    5.43    4.84
  -4   7   0   -2.26    5.36
  -4   7  -1  610.26   24.60
   4  -7   1  583.76   22.98
   4  -7   1  652.25   23.93
  -4   7  -1  588.71   23.88
  -4   7  -2  391.15   18.22
  -4   7  -2  389.25   18.10
   4  -7   2  368.26   17.89
   4  -7   2  349.49   17.28
   4  -7   3   10.03    6.37
   4  -7   3    8.30    5.39
   4  -7   4  273.18   15.42
   4  -7   4  242.30   14.36
   4  -7   5  380.06   17.97
   4  -7   5  367.53   17.07
   4  -7   5  349.66   17.16
   4  -7   6   66.76    7.67
   4  -7   6   58.80    7.30
   4  -7   7  104.36    8.82
   4  -7   7  144.04    9.37
   4  -7   8   24.71    4.75
  -4   6  11   33.78    5.68
  -4   6  10  115.23   11.33
  -4   6   9  201.09   12.73
  -4   6   9  195.76   13.10
  -4   6   9  215.29   15.51
  -4   6   8    2.88    5.13
  -4   6   8    6.17    5.45
  -4   6   7  558.06   25.36
  -4   6   6   97.53    9.97
  -4   6   6  113.73   11.86
  -4   6   6   90.02    9.42
  -4   6   5   92.70    9.05
  -4   6   5  119.74    9.73
  -4   6   5  132.95   11.13
  -4   6   5  119.24   11.88
  -4   6   5  103.68    9.66
  -4   6   4  835.60   29.41
  -4   6   4  813.94   28.89
  -4   6   4  891.20   31.37
  -4   6   4  840.23   29.30
  -4   6   3  101.72    9.20
  -4   6   3  109.14    9.65
  -4   6   3   98.96   10.35
  -4   6   3  104.61    9.81
  -4   6   2  215.52   13.34
  -4   6   2  239.60   13.00
  -4   6   2  246.94   14.51
  -4   6   2  230.01   14.02
  -4   6   1  614.97   24.17
  -4   6   1  614.10   23.81
  -4   6   0    5.11    4.61
   4  -6   0    3.48    5.27
  -4   6   0    7.21    5.80
  -4   6  -1  291.52   15.68
  -4   6  -1  293.44   15.90
   4  -6   1  311.42   15.60
  -4   6  -2  903.04   30.82
   4  -6   2  901.23   30.19
  -4   6  -2  924.85   31.08
   4  -6   2  967.85   31.76
   4  -6   3    0.44    5.93
  -4   6  -3    3.98    5.01
   4  -6   3    2.32    5.94
  -4   6  -3    1.19    4.99
   4  -6   4  135.64   11.09
   4  -6   4  162.58   11.57
   4  -6   4  141.85   12.01
   4  -6   5  763.25   27.88
   4  -6   5  786.71   29.14
   4  -6   6   58.99    8.68
   4  -6   6   54.29    8.34
   4  -6   7  306.57   15.41
   4  -6   8   45.94    6.51
   4  -6   9   15.95    4.35
   4  -6   9   10.60    4.18
  -4   5  11   44.05    6.46
  -4   5  10   51.48    9.78
  -4   5   9  195.93   12.79
  -4   5   9  223.47   13.81
  -4   5   9  221.84   14.54
  -4   5   9  240.72   16.69
  -4   5   8    3.72    6.95
  -4   5   8    9.82    9.45
  -4   5   7  459.43   21.67
  -4   5   7  493.72   21.85
  -4   5   7  472.88   22.62
  -4   5   7  460.63   23.84
  -4   5   6  437.02   20.45
  -4   5   6  434.75   21.22
  -4   5   6  431.33   20.30
  -4   5   5   17.18    5.76
  -4   5   5   16.10    4.85
  -4   5   5   13.62    6.93
  -4   5   5   16.80    5.80
  -4   5   4  627.09   23.17
  -4   5   4  570.01   22.51
  -4   5   4  608.76   23.20
  -4   5   4  664.04   25.44
  -4   5   3  268.57   14.23
  -4   5   3  271.38   15.30
  -4   5   3  275.09   14.82
   4  -5  -2  132.73    8.59
  -4   5   2  157.44   11.53
  -4   5   2  149.13   10.78
  -4   5   2  139.79   11.10
  -4   5   1  927.28   30.54
  -4   5   1  895.03   30.66
   4  -5  -1  900.22   28.08
  -4   5   0   93.77    8.99
   4  -5   0  107.02    8.36
  -4   5   0  113.86    9.98
   4  -5   1  276.75   14.70
  -4   5  -1  280.21   14.65
   4  -5   1  283.19   13.82
  -4   5  -1  265.59   14.82
   4  -5   2  573.19   21.45
   4  -5   2  593.14   23.16
  -4   5  -2  570.27   22.24
   4  -5   2  575.91   21.66
  -4   5  -2  576.95   22.60
   4  -5   3    5.23    6.56
  -4   5  -3    9.89    4.98
   4  -5   3   10.50    5.99
  -4   5  -3   14.04    5.67
   4  -5   3    7.62    4.83
   4  -5   4  658.96   25.02
   4  -5   4  618.36   24.22
   4  -5   4  697.62   26.81
   4  -5   5  181.59   12.92
   4  -5   5  175.52   13.80
   4  -5   6  197.08   13.46
   4  -5   6  167.49   13.78
   4  -5   6  188.74   14.16
   4  -5   7  168.02   13.18
   4  -5   7  189.78   13.61
   4  -5   8  534.31   21.92
   4  -5   9    2.03    4.56
   4  -5   9    3.66    4.95
   4  -5  10   80.41    6.66
   4  -5  10   82.37    6.72
  -4   4  11   -1.17    4.85
  -4   4  10  216.90   13.97
  -4   4  10  222.52   14.91
  -4   4   9   78.54    9.12
  -4   4   9   93.68   10.36
  -4   4   8    9.19    7.32
  -4   4   8   13.97    9.16
  -4   4   7  336.15   17.69
  -4   4   7  333.27   18.14
  -4   4   7  348.63   18.53
  -4   4   7  314.22   18.98
  -4   4   6  547.56   23.09
  -4   4   6  553.08   23.40
  -4   4   6  567.41   23.85
  -4   4   5   26.13    5.52
  -4   4   5   31.13    6.97
  -4   4   5   37.37    6.56
  -4   4   4 1041.68   33.29
  -4   4   4 1118.91   34.82
  -4   4   4 1111.47   34.11
  -4   4   4 1155.41   34.68
  -4   4   3  400.56   16.35
  -4   4   3  419.62   18.06
  -4   4   3  453.68   18.73
  -4   4   3  420.20   17.99
   4  -4  -2  142.15    8.30
  -4   4   2  127.18    9.89
  -4   4   2  133.75   10.39
  -4   4   2  149.03   10.20
   4  -4  -1 1473.15   39.80
  -4   4   1 1436.30   41.79
  -4   4   1 1459.63   42.54
  -4   4   1 1529.70   42.32
  -4   4   0  296.18   14.60
   4  -4   0  291.91   13.05
  -4   4   0  314.01   14.54
  -4   4  -1  314.89   15.44
   4  -4   1  303.44   13.68
  -4   4  -1  316.19   15.02
   4  -4   2  671.83   23.40
  -4   4  -2  678.25   24.25
  -4   4  -2  651.76   24.28
   4  -4   2  681.91   23.46
   4  -4   3  163.19   10.82
   4  -4   3  157.38   10.87
   4  -4   3  167.51   12.02
  -4   4  -3  148.83   10.42
  -4   4  -3  158.65   11.17
   4  -4   4  520.87   20.46
   4  -4   4  547.96   22.43
  -4   4  -4  475.35   19.72
   4  -4   4  524.38   20.38
  -4   4  -4  481.02   19.55
   4  -4   4  538.70   21.72
   4  -4   5  893.42   31.56
   4  -4   5  872.86   29.23
   4  -4   5  900.98   31.32
   4  -4   5  814.73   28.71
   4  -4   6   99.18   10.60
   4  -4   6   87.68   10.81
   4  -4   6   90.59   10.58
   4  -4   7  166.27   13.28
   4  -4   7  165.72   13.22
   4  -4   7  167.07   13.57
   4  -4   8  143.70   12.31
   4  -4   8  188.61   13.72
   4  -4   9    9.03    6.20
   4  -4  10   62.97    7.15
   4  -4  10   54.14    6.74
   4  -4  10   50.57    6.77
  -4   3  11   49.79    6.47
  -4   3  10  135.29   11.36
  -4   3  10  126.13   10.27
  -4   3   9   82.69   10.20
  -4   3   9   68.11    8.43
  -4   3   8   20.67    7.04
  -4   3   8   18.65   11.42
  -4   3   8   21.57    8.99
  -4   3   8   24.80    7.52
  -4   3   8   16.57    6.09
  -4   3   7  310.81   18.06
  -4   3   7  317.46   17.18
  -4   3   7  326.42   17.70
  -4   3   7  317.03   16.93
  -4   3   6  738.89   27.21
  -4   3   6  743.44   27.36
  -4   3   6  727.77   27.84
  -4   3   5   18.33    5.49
  -4   3   5   16.78    6.03
  -4   3   4  922.17   28.78
  -4   3   4  849.39   28.18
  -4   3   4  868.71   28.06
  -4   3   4  929.60   28.52
  -4   3   3  893.01   28.03
  -4   3   3  897.46   28.20
  -4   3   3  875.79   27.05
  -4   3   3  938.82   28.09
  -4   3   2  224.35   11.17
   4  -3  -2  218.64    9.39
  -4   3   2  221.12   11.48
  -4   3   2  214.02   10.07
  -4   3   2  220.98   11.52
  -4   3   1 1887.80   49.88
  -4   3   1 1937.68   49.71
   4  -3  -1 1875.33   47.60
  -4   3   0  638.04   21.09
   4  -3   0  634.26   19.86
  -4   3  -1   21.07    5.22
   4  -3   1   22.87    4.42
  -4   3  -1   17.34    4.57
  -4   3  -2 1009.32   30.60
  -4   3  -2 1026.54   30.90
   4  -3   2 1080.82   31.04
   4  -3   2 1034.91   30.09
   4  -3   3  547.48   19.71
   4  -3   3  586.77   20.52
   4  -3   3  537.88   20.24
  -4   3  -3  542.85   20.00
   4  -3   3  583.48   19.96
  -4   3  -3  559.52   20.37
   4  -3   4   73.44    7.52
   4  -3   4   76.90    7.48
   4  -3   4   69.53    7.56
   4  -3   4   76.99    8.39
   4  -3   4   81.71    8.57
  -4   3  -4   78.32    7.59
  -4   3  -4   64.73    7.46
   4  -3   5  833.38   28.79
   4  -3   5  863.58   28.27
   4  -3   5  856.07   28.85
   4  -3   5  844.02   27.06
   4  -3   6   62.46    8.69
   4  -3   6   59.06    8.16
   4  -3   6   50.10    6.84
   4  -3   6   75.46    9.31
   4  -3   6   62.09    9.15
   4  -3   7  147.51   12.77
   4  -3   7  131.76   11.26
   4  -3   7  153.92   12.42
   4  -3   7  158.41   12.91
   4  -3   8 1014.32   35.31
   4  -3   8 1068.82   36.67
   4  -3   9   13.97    6.79
   4  -3   9   14.75    6.98
   4  -3  10  173.16   11.20
   4  -3  10  186.83   12.68
   4  -3  10  172.69   11.95
   4  -3  11  103.89    7.89
  -4   2  11   61.20    7.07
  -4   2  11   57.05    6.34
  -4   2  10   23.02    6.69
  -4   2  10   43.45    7.06
  -4   2   9  456.48   22.01
  -4   2   9  430.98   18.98
  -4   2   8   -0.46    5.55
  -4   2   8    2.36    8.04
  -4   2   8    0.94    6.33
  -4   2   8    2.18    5.82
  -4   2   8   -3.27    6.58
  -4   2   7  251.12   15.00
  -4   2   7  251.53   17.72
  -4   2   7  272.88   16.70
  -4   2   7  243.54   14.88
  -4   2   7  241.55   15.18
  -4   2   6  508.12   21.08
  -4   2   6  542.50   22.51
  -4   2   6  523.59   21.67
  -4   2   6  494.84   22.62
  -4   2   5  173.42   11.29
  -4   2   5  172.13   10.87
  -4   2   5  167.38   12.41
  -4   2   4  294.85   12.91
  -4   2   4  290.53   13.03
  -4   2   4  305.85   12.85
  -4   2   4  269.16   12.61
  -4   2   4  302.84   15.07
  -4   2   4  335.55   14.51
  -4   2   4  305.05   13.72
  -4   2   3 1491.98   40.14
  -4   2   3 1507.57   41.73
  -4   2   3 1485.27   40.56
  -4   2   3 1531.34   40.50
  -4   2   2   30.63    4.76
  -4   2   2   43.05    4.97
  -4   2   1  556.12   18.08
  -4   2   0 1301.61   34.15
  -4   2  -1   20.57    3.60
  -4   2  -1   15.02    4.09
  -4   2  -2  876.53   25.22
   4  -2   2  907.05   26.21
   4  -2   3  505.29   17.23
   4  -2   3  488.28   17.67
   4  -2   3  523.89   17.46
  -4   2  -3  485.87   16.11
   4  -2   3  513.90   17.81
   4  -2   4   45.75    6.05
  -4   2  -4   45.14    6.03
   4  -2   4   50.40    5.66
   4  -2   4   52.28    6.41
   4  -2   4   47.86    6.44
  -4   2  -4   44.47    5.46
   4  -2   5  869.10   26.86
   4  -2   5  896.36   28.00
   4  -2   5  878.49   28.05
   4  -2   5  905.03   28.84
   4  -2   5  866.63   28.54
   4  -2   6  203.64   13.42
   4  -2   6  200.48   12.31
   4  -2   6  209.75   12.20
   4  -2   6  223.15   13.30
   4  -2   6  220.91   13.16
   4  -2   7   93.19    9.28
   4  -2   7  108.31    9.01
   4  -2   7  116.39   11.13
   4  -2   7  111.86   10.11
   4  -2   7  104.08   10.11
   4  -2   8  185.45   12.78
   4  -2   8  202.33   14.21
   4  -2   8  198.94   13.48
   4  -2   9  812.41   28.69
   4  -2   9  826.20   30.40
   4  -2   9  812.59   29.62
   4  -2  10   83.73    9.91
   4  -2  10   76.30    8.26
   4  -2  10   62.93    8.07
   4  -2  10   66.77    8.51
   4  -2  11  277.54   12.06
   4  -2  11  253.54   13.14
   4  -2  12    6.72    3.94
  -4   1  12   30.26    6.90
  -4   1  11   52.96    6.65
  -4   1  10   18.71    6.25
  -4   1  10   22.01    5.60
  -4   1   9  289.26   14.64
  -4   1   9  287.16   17.31
  -4   1   8  132.37   11.39
  -4   1   8  125.06   10.81
  -4   1   8  151.33   12.50
  -4   1   7   11.69    6.08
  -4   1   7    7.95    5.78
  -4   1   7   12.22    6.08
  -4   1   7    9.34    7.69
  -4   1   7   11.29    6.36
  -4   1   6  692.43   25.51
  -4   1   6  658.51   24.65
  -4   1   6  669.21   25.73
  -4   1   5   85.61    7.80
  -4   1   5   78.33   10.51
  -4   1   5   81.67    8.03
  -4   1   5   72.52    9.04
  -4   1   4  495.06   18.65
  -4   1   4  506.98   18.64
  -4   1   4  512.54   18.57
  -4   1   4  482.18   19.39
  -4   1   3 2171.37   54.37
  -4   1   3 2123.98   54.78
  -4   1   3 2088.02   55.06
  -4   1   2  115.72    7.54
  -4   1   1  614.64   18.46
  -4   1   0 2049.15   49.80
  -4   1   0 2090.05   51.67
  -4   1  -1   92.89    5.53
  -4   1  -1  112.50    6.42
  -4   1  -2 2337.98   56.84
   4  -1   3 1749.30   45.04
  -4   1  -3 1778.11   43.93
   4  -1   4  108.60    7.59
   4  -1   4   97.82    7.66
   4  -1   4  104.07    7.11
   4  -1   5  265.26   12.39
   4  -1   5  270.41   12.82
   4  -1   5  245.95   11.55
   4  -1   6  895.77   28.52
   4  -1   6  900.36   28.24
   4  -1   6  947.99   29.40
   4  -1   6  888.79   29.01
   4  -1   6  906.57   29.90
   4  -1   7  184.48   11.62
   4  -1   7  187.03   11.61
   4  -1   7  189.24   12.15
   4  -1   7  194.06   13.06
   4  -1   8  111.52   10.11
   4  -1   8  121.13   11.21
   4  -1   8  115.14    9.98
   4  -1   9  119.95   10.71
   4  -1   9  127.61   11.79
   4  -1  10   28.92    6.41
   4  -1  10   31.41    7.99
   4  -1  10   38.81    7.19
   4  -1  11  243.85   12.27
   4  -1  11  274.12   12.38
   4  -1  12   -4.53    6.04
   4  -1  12   73.77    6.50
  -4   0  12   21.21    7.29
  -4   0  10    4.37    5.19
  -4   0   9  119.35   11.50
  -4   0   9  117.09    9.94
  -4   0   8  288.01   15.55
  -4   0   8  294.46   16.42
  -4   0   7  200.81   13.39
  -4   0   7  233.29   13.66
  -4   0   7  234.18   14.60
  -4   0   6  335.87   17.38
  -4   0   6  335.07   16.29
  -4   0   6  312.39   15.80
  -4   0   6  368.72   17.12
  -4   0   5  217.21   12.21
  -4   0   5  211.20   13.13
  -4   0   5  200.09   11.79
  -4   0   4   60.42    6.03
  -4   0   4   62.34    8.25
  -4   0   4   67.76    7.10
  -4   0   3 1461.75   39.64
  -4   0   3 1459.95   40.39
  -4   0   3 1490.59   39.43
  -4   0   2 1569.92   41.82
  -4   0   2 1655.69   41.22
   4   0  -2 1581.61   41.06
  -4   0   1  505.93   16.69
  -4   0   1  487.78   15.56
   4   0  -1  496.58   16.00
  -4   0   0 3576.98   82.65
  -4   0   0 3379.90   79.77
   4   0   0 3481.96   81.80
  -4   0  -1  471.62   15.46
   4   0   1  456.97   14.66
   4   0   2  551.45   17.02
  -4   0  -2  523.12   17.44
   4   0   3  705.74   20.95
  -4   0  -3  721.72   21.79
   4   0   4  604.99   19.16
   4   0   5  629.85   21.07
   4   0   5  628.73   20.54
   4   0   6 1452.68   40.32
   4   0   6 1438.06   39.29
   4   0   6 1452.27   40.88
   4   0   6 1493.27   40.32
   4   0   7   17.88    4.56
   4   0   7   19.93    6.34
   4   0   7   25.86    5.80
   4   0   7   24.53    6.48
   4   0   7   17.36    5.83
   4   0   7   21.79    5.83
   4   0   8 1106.51   35.82
   4   0   8 1116.98   34.78
   4   0   8 1090.45   34.18
   4   0   8 1088.96   34.60
   4   0   8 1093.49   34.38
   4   0   9  111.33   10.01
   4   0   9  128.46   11.73
   4   0   9  119.19   10.13
   4   0   9  117.16   10.57
   4   0  10    8.33    5.52
   4   0  10    7.59    6.84
   4   0  10    6.46    5.78
   4   0  11  284.97   14.09
   4   0  11  281.27   14.76
   4   0  11  282.18   16.16
   4   0  12  120.66    8.14
   4   0  12  119.90    8.37
   4   0  13    6.60    6.66
  -4  -1  11  106.79    8.05
  -4  -1  10   -1.52    4.50
  -4  -1   9  166.70   12.75
  -4  -1   8  287.13   15.68
  -4  -1   8  293.04   16.69
  -4  -1   7    4.38    5.52
  -4  -1   7    3.69    4.51
  -4  -1   7    1.22    5.52
  -4  -1   7    1.76    5.63
  -4  -1   6  794.80   27.76
  -4  -1   6  850.93   29.05
  -4  -1   6  791.13   27.74
  -4  -1   5  275.99   13.52
  -4  -1   5  310.77   14.79
  -4  -1   5  328.77   15.24
  -4  -1   5  329.48   15.17
  -4  -1   4    4.29    2.99
  -4  -1   4    4.35    4.52
  -4  -1   4    0.33    6.11
  -4  -1   4    0.92    4.74
  -4  -1   3 1090.25   30.60
  -4  -1   3 1022.80   31.48
  -4  -1   3 1079.48   30.39
  -4  -1   2   68.98    5.37
  -4  -1   2   64.39    5.85
   4   1  -2   63.69    4.99
  -4  -1   1   77.11    5.76
  -4  -1   1   72.08    5.50
   4   1  -1   88.46    5.68
  -4  -1   0 1610.70   40.18
  -4  -1   0 1514.75   37.64
   4   1   0 1566.29   39.61
  -4  -1  -1 1462.30   36.74
   4   1   1 1490.23   36.39
   4   1   2  166.59    7.80
  -4  -1  -2  167.14    8.22
   4   1   3 2810.40   66.64
  -4  -1  -3 2739.22   67.03
  -4  -1  -4   13.86    3.46
   4   1   4   10.28    3.86
   4   1   4   13.64    3.03
   4   1   5  758.95   22.93
   4   1   5  745.38   22.40
   4   1   5  743.53   23.40
   4   1   6  581.24   19.89
   4   1   6  569.44   20.19
   4   1   6  580.22   19.47
   4   1   7  528.64   21.69
   4   1   7  503.31   19.08
   4   1   7  497.83   19.93
   4   1   7  481.77   19.13
   4   1   7  519.11   18.93
   4   1   8  281.19   16.76
   4   1   8  276.41   14.05
   4   1   8  286.14   15.28
   4   1   8  259.24   13.76
   4   1   8  244.67   13.59
   4   1   9  532.30   20.76
   4   1   9  485.51   18.97
   4   1   9  497.40   21.86
   4   1   9  462.18   20.14
   4   1  10   13.21    7.21
   4   1  11  136.91    9.87
   4   1  11  137.84   10.49
   4   1  11  139.19   12.07
   4   1  12  176.22   10.20
   4   1  12   -1.35    8.09
   4   1  13    2.13    3.39
   4   1  13   -2.83    6.04
  -4  -2  11   57.69    7.42
  -4  -2  10   72.06    7.71
  -4  -2   9  105.55    9.85
  -4  -2   9   85.74    8.55
  -4  -2   8  217.75   14.24
  -4  -2   8  205.54   13.17
  -4  -2   7  156.99   12.19
  -4  -2   7  157.63   12.41
  -4  -2   7  164.88   11.96
  -4  -2   7  145.81   10.83
  -4  -2   6  419.28   18.96
  -4  -2   6  404.76   18.51
  -4  -2   6  405.59   17.92
  -4  -2   6  408.92   18.89
  -4  -2   5  625.50   23.23
  -4  -2   5  633.47   23.10
  -4  -2   4   25.85    5.87
  -4  -2   4   24.41    3.97
  -4  -2   4   28.34    5.49
  -4  -2   3 1124.39   33.01
  -4  -2   3 1151.61   32.22
  -4  -2   3 1118.15   32.05
  -4  -2   2  442.93   16.45
   4   2  -2  464.27   15.67
  -4  -2   1    7.10    3.22
  -4  -2   1    9.20    3.72
  -4  -2   0 3703.07   84.22
  -4  -2   0 3459.44   81.63
  -4  -2  -1  957.54   25.83
  -4  -2  -1  891.89   22.61
  -4  -2  -2  140.20    7.47
  -4  -2  -3 3376.55   80.23
   4   2   4 1367.27   35.51
   4   2   4 1364.45   36.72
   4   2   5  793.16   23.61
   4   2   5  796.88   24.57
   4   2   5  787.51   23.20
   4   2   6  438.66   16.23
   4   2   6  430.02   15.44
   4   2   7   86.93    8.31
   4   2   7   87.93    7.65
   4   2   7   82.72    7.52
   4   2   7   96.95    9.88
   4   2   8  108.53    8.93
   4   2   8  107.28    8.89
   4   2   8  103.67   10.90
   4   2   8  102.16    9.77
   4   2   9  508.79   23.12
   4   2   9  467.43   21.05
   4   2   9  479.98   23.86
   4   2   9  496.56   19.96
   4   2   9  487.15   19.91
   4   2  10    0.76    5.65
   4   2  10    1.86    6.36
   4   2  10    3.58    5.12
   4   2  11   89.56    8.90
   4   2  11  100.25   10.80
   4   2  11  103.42    9.58
   4   2  12  221.95   12.44
   4   2  13   -1.10    6.40
   4   2  13   -1.47    3.58
   4   2  14   12.18    9.62
  -4  -3  11   28.59    6.62
  -4  -3  10   40.39    5.69
  -4  -3   9   34.66    6.81
  -4  -3   9   29.74    6.15
  -4  -3   8  160.67   10.85
  -4  -3   8  154.97   11.82
  -4  -3   8  157.72   11.59
  -4  -3   7   12.13    5.76
  -4  -3   7   10.16    5.14
  -4  -3   7    9.23    6.13
  -4  -3   6  154.97   12.18
  -4  -3   6  163.00   10.98
  -4  -3   6  146.28   11.54
  -4  -3   6  162.15   11.39
  -4  -3   6  154.89   11.53
  -4  -3   5  694.60   23.63
  -4  -3   5  678.35   25.28
  -4  -3   5  709.96   25.08
  -4  -3   4  120.32    8.59
  -4  -3   4  127.07    9.67
  -4  -3   4  130.15    9.90
  -4  -3   3  290.97   12.48
  -4  -3   3  307.64   14.22
  -4  -3   3  300.26   13.63
  -4  -3   2 2061.44   51.16
  -4  -3   2 2058.76   53.46
   4   3  -2 2100.90   52.11
  -4  -3   2 2016.83   52.29
   4   3  -1    5.65    3.91
  -4  -3   1   11.65    4.17
   4   3   0  960.42   26.95
  -4  -3   0  905.95   24.84
   4   3   1 1470.79   38.77
   4   3   2   21.80    4.59
   4   3   3  487.38   16.57
   4   3   3  480.70   16.60
   4   3   4 3048.38   73.17
   4   3   4 2998.30   73.50
   4   3   5  168.26    8.90
   4   3   5  180.00   10.26
   4   3   6 1045.30   29.60
   4   3   6 1002.51   29.12
  -4  -3  -6 1115.36   30.11
   4   3   6 1094.26   31.63
   4   3   7  397.40   16.83
   4   3   7  385.60   16.64
   4   3   7  425.41   19.47
   4   3   8  303.85   14.09
   4   3   8  354.35   18.62
   4   3   8  328.25   15.96
   4   3   8  314.82   14.99
   4   3   9 1115.03   38.12
   4   3   9 1047.34   33.08
   4   3   9 1129.22   39.46
   4   3   9 1116.00   35.91
   4   3   9 1105.97   34.48
   4   3  10  105.83   11.91
   4   3  10   87.68    8.86
   4   3  10   80.67   10.06
   4   3  10  101.88    9.46
   4   3  11  198.35   12.47
   4   3  11  200.06   12.54
   4   3  11  174.31   14.36
   4   3  12   29.79    6.47
   4   3  12   25.94    5.86
   4   3  13   59.17    6.11
   4   3  13   -5.40    7.41
   4   3  14    1.43    9.50
  -4  -4  10   46.57    7.38
  -4  -4   9   28.35    6.01
  -4  -4   9   22.87    5.24
  -4  -4   8  426.75   17.40
  -4  -4   7  142.42   11.28
  -4  -4   7  148.25   11.96
  -4  -4   7  132.63   10.39
  -4  -4   6   40.57    7.29
  -4  -4   6   32.00    6.83
  -4  -4   6   33.54    7.84
  -4  -4   6   42.34    7.06
  -4  -4   6   39.37    7.45
  -4  -4   5  843.84   27.88
  -4  -4   5  815.55   29.51
  -4  -4   5  858.39   29.64
  -4  -4   5  851.90   29.35
  -4  -4   4   25.57    5.98
  -4  -4   4   29.22    6.08
  -4  -4   4   27.54    6.34
  -4  -4   4   24.93    6.35
  -4  -4   3  216.35   11.27
  -4  -4   3  201.12   11.77
  -4  -4   2  596.57   20.48
  -4  -4   2  587.04   19.97
   4   4  -2  573.76   19.61
  -4  -4   2  607.78   20.07
   4   4  -1   53.30    6.12
  -4  -4   1   54.71    5.94
  -4  -4   1   63.29    5.78
  -4  -4   1   66.24    6.01
  -4  -4   1   59.40    6.67
  -4  -4   0  371.78   14.44
  -4  -4   0  376.90   14.38
   4   4   0  383.99   14.76
  -4  -4  -1 1244.20   34.29
   4   4   1 1245.47   34.58
  -4  -4  -2   39.40    4.80
   4   4   2   33.03    5.17
   4   4   3 1318.73   36.40
  -4  -4  -3 1349.56   36.32
   4   4   3 1329.77   35.86
   4   4   4 1138.21   31.69
   4   4   4 1068.75   31.46
  -4  -4  -4 1109.62   31.34
  -4  -4  -4 1127.42   31.45
  -4  -4  -5   17.56    4.01
   4   4   5   12.14    4.16
  -4  -4  -5   10.66    3.87
   4   4   5   14.22    5.71
   4   4   6 1198.76   34.42
  -4  -4  -6 1294.87   35.27
  -4  -4  -6 1267.44   35.03
   4   4   6 1262.33   36.26
   4   4   7  864.46   27.71
   4   4   7  796.89   26.55
   4   4   8   62.03    8.78
   4   4   8   50.12    7.73
   4   4   8   48.61    7.91
   4   4   9  115.10   11.58
   4   4   9  117.89   12.22
   4   4   9  102.49   10.25
   4   4   9  121.74    9.89
   4   4   9  104.97   10.26
   4   4  10  494.93   23.85
   4   4  10  439.84   23.25
   4   4  10  459.32   19.79
   4   4  11   24.45    8.69
   4   4  11   18.97    5.52
   4   4  12  440.61   18.35
   4   4  13    7.00    4.10
   4   4  13    1.74    6.56
   4   4  14   -1.77    8.90
  -4  -5   9    4.46    4.72
  -4  -5   8  126.90    9.17
  -4  -5   8  132.43   10.09
  -4  -5   7  270.31   14.12
  -4  -5   7  246.61   14.66
  -4  -5   7  280.05   15.52
  -4  -5   6    5.61    5.97
  -4  -5   6    8.13    5.77
  -4  -5   6   10.13    6.52
  -4  -5   5  428.56   19.66
  -4  -5   5  410.93   19.48
  -4  -5   5  414.37   19.57
  -4  -5   5  402.19   18.72
  -4  -5   5  437.92   18.82
  -4  -5   5  432.67   20.09
  -4  -5   4  261.79   14.66
  -4  -5   4  266.45   14.76
  -4  -5   4  237.11   13.62
  -4  -5   4  253.00   14.74
  -4  -5   3  386.32   17.47
  -4  -5   3  391.54   17.56
  -4  -5   3  399.57   17.77
  -4  -5   3  382.83   16.70
  -4  -5   2 1164.92   34.76
  -4  -5   2 1116.88   34.13
  -4  -5   2 1135.59   34.22
   4   5  -2 1125.34   33.13
  -4  -5   2 1145.43   34.22
   4   5  -1  260.02   12.80
  -4  -5   1  238.81   12.22
  -4  -5   1  279.94   13.11
  -4  -5   1  285.85   13.22
   4   5   0  498.44   18.27
  -4  -5   0  469.03   17.87
  -4  -5   0  493.70   18.27
  -4  -5  -1 1488.39   41.52
   4   5   1 1538.06   41.94
  -4  -5  -1 1547.79   41.82
  -4  -5  -2  310.22   13.36
   4   5   2  314.07   13.57
   4   5   2  289.61   12.40
  -4  -5  -2  299.61   13.17
  -4  -5  -3 1458.33   40.75
   4   5   3 1543.47   41.32
   4   5   3 1474.82   40.05
  -4  -5  -3 1516.64   41.11
  -4  -5  -4 1129.68   32.45
  -4  -5  -4 1120.89   32.44
   4   5   4 1096.09   32.29
   4   5   4 1078.93   31.99
  -4  -5  -5  159.96    9.46
  -4  -5  -5  144.25    9.18
   4   5   5  151.67   10.10
   4   5   5  152.60    9.57
  -4  -5  -6 1125.55   33.09
   4   5   6 1099.29   32.13
  -4  -5  -6 1088.03   32.39
   4   5   6 1063.93   33.06
   4   5   7  504.54   20.36
   4   5   8   -1.56    5.87
   4   5   8    3.09    6.62
   4   5   9  314.36   18.36
   4   5   9  331.33   18.55
   4   5   9  317.92   16.56
   4   5  10  179.65   14.70
   4   5  10  172.59   14.26
   4   5  10  209.43   12.92
   4   5  10  185.16   13.21
   4   5  11   11.80    7.33
   4   5  11   18.75    5.82
   4   5  12  316.26   15.29
   4   5  13    1.61    6.52
   4   5  13   37.56    5.58
   4   5  14   -0.64    7.20
  -4  -6   8   69.65    6.65
  -4  -6   7   81.99    8.55
  -4  -6   7   76.92    8.30
  -4  -6   6    3.08    5.64
  -4  -6   6    0.77    5.18
  -4  -6   6   -4.41    6.43
  -4  -6   6    2.58    5.77
  -4  -6   5  258.43   15.49
  -4  -6   5  267.72   15.04
  -4  -6   5  265.66   15.78
  -4  -6   5  255.87   15.41
  -4  -6   4  489.13   21.77
  -4  -6   4  516.70   22.09
  -4  -6   4  518.29   21.29
  -4  -6   4  503.58   21.89
  -4  -6   4  481.50   21.59
  -4  -6   3   19.70    6.54
  -4  -6   3   20.83    6.02
  -4  -6   3   23.26    6.90
  -4  -6   3   30.99    7.34
  -4  -6   2 1219.67   37.80
  -4  -6   2 1246.45   37.86
  -4  -6   2 1250.02   38.36
  -4  -6   1  240.80   12.88
  -4  -6   1  223.27   12.96
  -4  -6   1  214.40   12.57
  -4  -6   1  239.46   12.71
  -4  -6   1  228.26   12.75
   4   6  -1  246.51   12.94
  -4  -6   0   79.22    7.56
   4   6   0   84.23    8.25
  -4  -6   0   81.47    7.95
  -4  -6   0   92.74    8.11
  -4  -6  -1  826.47   26.23
  -4  -6  -1  782.74   26.79
  -4  -6  -1  809.72   26.92
   4   6   1  848.60   27.41
  -4  -6  -1  859.22   27.89
  -4  -6  -2  664.32   21.82
  -4  -6  -2  649.94   23.11
  -4  -6  -2  689.04   23.80
   4   6   2  658.12   21.56
   4   6   2  669.40   23.37
  -4  -6  -3  183.08   10.91
   4   6   3  182.69   10.94
  -4  -6  -3  201.15   11.41
   4   6   3  195.34   10.92
  -4  -6  -4  738.20   25.05
   4   6   4  729.95   24.90
  -4  -6  -4  770.70   25.66
   4   6   4  718.23   24.37
  -4  -6  -5  112.75    8.72
  -4  -6  -5  102.37    8.52
   4   6   5  112.03    8.81
  -4  -6  -5  114.91    8.97
   4   6   5  123.89    9.95
   4   6   6  346.63   16.34
   4   6   6  338.15   15.35
  -4  -6  -6  348.62   15.84
  -4  -6  -6  358.05   16.30
  -4  -6  -7 2141.97   57.31
   4   6   7 2082.90   55.96
   4   6   7 2152.09   58.17
   4   6   8   -3.00    5.98
   4   6   8   -0.41    6.63
   4   6   9  533.70   24.17
   4   6   9  572.40   25.41
   4   6   9  567.21   23.22
   4   6  10  182.67   13.85
   4   6  10  205.92   15.62
   4   6  11    5.23    7.15
   4   6  11    3.61    5.31
   4   6  12  157.62   10.87
   4   6  13  102.51    7.71
   4   6  13    1.39    5.52
   4   6  14   -2.45    5.96
  -4  -7   7  195.72   10.67
  -4  -7   6    5.68    5.60
  -4  -7   6   10.94    5.60
  -4  -7   6   15.69    4.98
  -4  -7   5  291.76   16.20
  -4  -7   5  269.45   15.00
  -4  -7   5  258.31   15.07
  -4  -7   4  242.51   15.10
  -4  -7   4  237.80   14.91
  -4  -7   4  255.55   15.05
  -4  -7   4  221.23   14.97
  -4  -7   3    4.84    6.19
  -4  -7   3    8.76    5.91
  -4  -7   3    3.63    5.91
  -4  -7   3    0.92    6.12
  -4  -7   3    5.58    6.79
  -4  -7   2  237.33   14.48
  -4  -7   2  228.86   14.07
  -4  -7   2  221.93   14.06
  -4  -7   2  212.05   13.84
  -4  -7   2  231.82   14.21
  -4  -7   1  354.39   17.59
   4   7  -1  365.89   17.11
  -4  -7   1  367.26   17.18
  -4  -7   1  356.92   17.45
  -4  -7   1  352.46   17.25
   4   7   0   16.88    6.01
  -4  -7   0   17.73    5.58
  -4  -7   0   22.20    5.66
  -4  -7   0   18.54    5.68
   4   7   1 1197.80   36.63
  -4  -7  -1 1121.69   36.20
  -4  -7  -1 1157.31   35.37
   4   7   2  227.34   13.31
  -4  -7  -2  227.37   13.30
  -4  -7  -2  215.49   12.83
  -4  -7  -2  206.93   11.80
   4   7   3  140.93   10.22
  -4  -7  -3  124.96    9.94
   4   7   3  153.73   11.12
  -4  -7  -3  147.78   10.78
   4   7   4 1161.49   35.42
  -4  -7  -4 1205.34   37.42
   4   7   4 1176.02   36.51
  -4  -7  -4 1147.41   36.51
   4   7   5   64.22    8.70
  -4  -7  -5   67.87    7.96
   4   7   5   70.34    7.89
  -4  -7  -6  131.90   10.54
   4   7   6  140.64   10.44
   4   7   6  125.58   11.20
   4   7   7  483.91   19.96
  -4  -7  -7  483.01   21.03
   4   7   8  593.20   25.17
   4   7   8  582.45   24.01
   4   7   8  531.64   23.26
   4   7   9  375.18   20.44
   4   7   9  395.35   19.41
   4   7   9  381.01   19.15
   4   7  10  360.87   20.12
   4   7  10  349.89   18.03
   4   7  11    4.10    6.70
   4   7  11    5.22    5.31
   4   7  11   -3.31    7.05
   4   7  12   49.07    6.99
   4   7  13  168.70    9.24
   4   7  13    1.43    4.97
  -4  -8   6   11.26    4.91
  -4  -8   5   77.76    7.95
  -4  -8   5   79.84    8.37
  -4  -8   4  341.87   17.30
  -4  -8   4  354.25   17.40
  -4  -8   3   32.59    7.88
  -4  -8   2  415.50   20.42
  -4  -8   1  773.19   29.37
   4   8  -1  718.83   27.49
  -4  -8   1  796.86   29.02
   4   8   0   37.00    7.48
  -4  -8   0   26.27    6.89
  -4  -8   0   30.72    7.06
   4   8   1  468.09   21.05
  -4  -8  -1  457.22   21.28
   4   8   2  731.05   27.46
  -4  -8  -2  690.74   27.08
   4   8   3   17.73    6.63
  -4  -8  -3   14.02    5.96
  -4  -8  -4  732.32   28.50
   4   8   4  780.91   27.69
   4   8   4  819.88   29.36
  -4  -8  -5  888.45   31.76
   4   8   5  877.57   30.80
   4   8   5  877.25   31.09
  -4  -8  -6  433.45   20.58
   4   8   6  450.90   21.00
   4   8   6  439.87   20.18
   4   8   7  103.24   10.76
   4   8   7  118.14   10.81
  -4  -8  -7  124.98   11.35
   4   8   7  123.99   12.47
   4   8   8  171.15   13.49
   4   8   8  156.99   13.43
   4   8   9  138.94   12.88
   4   8  10  449.73   22.39
   4   8  10  431.42   20.92
   4   8  11   68.78    9.50
   4   8  12   94.58    8.71
   4   8  13   90.78    7.43
  -4  -9   5   18.23    5.07
  -4  -9   4  309.40   14.63
  -4  -9   4  326.61   14.92
  -4  -9   3   38.21    7.48
  -4  -9   3   42.25    7.37
  -4  -9   2   78.95    9.40
  -4  -9   2   80.57    9.67
  -4  -9   1  509.56   22.15
  -4  -9   1  585.27   24.59
  -4  -9   0   77.94   10.00
  -4  -9   0   81.53    9.93
  -4  -9  -1  262.99   17.27
   4   9   1  267.85   16.37
  -4  -9  -1  261.47   15.67
  -4  -9  -2  388.65   20.59
   4   9   2  388.62   20.45
  -4  -9  -2  404.92   19.11
   4   9   3   24.08    7.56
  -4  -9  -3   14.24    6.61
  -4  -9  -3   14.76    6.15
   4   9   4  375.03   19.06
   4   9   4  419.14   21.16
  -4  -9  -4  379.77   20.57
   4   9   5  574.44   24.87
  -4  -9  -5  611.47   26.51
   4   9   5  610.85   25.97
   4   9   6   50.27   10.01
   4   9   6   36.13    7.95
  -4  -9  -6   38.09    8.47
  -4  -9  -7  427.48   21.04
   4   9   7  331.17   18.38
   4   9   8  216.62   13.83
  -4  -9  -8  259.16   15.32
   4   9   8  223.05   15.31
   4   9   9   27.95    9.68
   4   9   9   32.31    8.23
   4   9  10  560.66   24.26
   4   9  11   75.47    9.72
   4   9  12   69.02    7.16
   4   9  13   91.96    6.61
  -4 -10   4   73.11    6.45
  -4 -10   3   20.87    5.56
  -4 -10   3   31.38    5.10
  -4 -10   3   24.52    5.52
  -4 -10   2   31.30    6.51
  -4 -10   2   28.47    6.49
  -4 -10   1  319.39   16.71
  -4 -10   1  307.74   15.57
   4  10   0  151.42   11.87
  -4 -10   0  162.41   11.91
  -4 -10   0  170.62   12.55
   4  10   1  308.10   17.50
  -4 -10  -1  298.03   17.22
   4  10   2  395.55   20.57
  -4 -10  -2  432.43   21.47
  -4 -10  -2  393.82   19.30
  -4 -10  -3    7.12    6.31
  -4 -10  -3    6.85    5.56
  -4 -10  -4  156.40   13.99
  -4 -10  -5  339.82   19.87
   4  10   6  145.00   12.73
   4  10   6  147.66   12.85
  -4 -10  -6  138.75   12.78
   4  10   7  714.65   28.28
   4  10   7  777.17   29.40
  -4 -10  -7  721.93   28.72
   4  10   8  112.81   10.39
   4  10   8  124.43   10.60
  -4 -10  -8  115.66   10.34
   4  10   8  130.35   12.43
   4  10   9    6.83    7.69
   4  10  10  150.76    9.95
   4  10  10  160.25   12.10
   4  10  11   89.11    9.03
   4  10  12    5.13    3.74
  -4 -11   3   33.59    4.58
  -4 -11   3   41.47    4.50
  -4 -11   2   19.38    4.97
  -4 -11   2   22.52    4.31
  -4 -11   1  284.61   13.59
  -4 -11   1  247.44   12.57
  -4 -11   0   52.37    6.50
   4  11   0   47.62    6.58
  -4 -11   0   59.28    7.36
  -4 -11   0   57.26    7.37
  -4 -11  -1   14.73    5.59
   4  11   1   11.88    5.42
   4  11   2  502.90   21.66
  -4 -11  -2  508.50   20.54
  -4 -11  -3  201.43   12.19
   4  11   3  194.07   13.58
  -4 -11  -3  230.53   14.69
   4  11   4  308.46   17.19
  -4 -11  -4  302.02   17.37
   4  11   5  251.38   15.22
  -4 -11  -5  215.95   14.75
   4  11   6   33.63    7.07
  -4 -11  -6   30.09    6.97
   4  11   6   42.82    7.93
   4  11   7  180.86   12.40
   4  11   7  198.00   12.93
   4  11   8  215.76   12.74
  -4 -11  -8  239.18   13.40
   4  11   9    5.34    6.26
   4  11  10   37.67    6.79
   4  11  10   40.81    5.70
   4  11  11  166.02    9.71
  -4 -12   1   68.60    6.07
  -4 -12   1   55.41    5.33
  -4 -12   0   79.60    6.73
   4  12   1    7.00    3.95
  -4 -12  -1   11.94    4.70
   4  12   2  263.37   13.18
  -4 -12  -2  270.86   13.51
   4  12   3  167.92   10.93
  -4 -12  -3  183.06   11.63
   4  12   4   76.92    8.06
  -4 -12  -4   70.23    8.11
   4  12   5  159.20   10.96
  -4 -12  -5  146.09   10.97
   4  12   6   41.59    6.71
  -4 -12  -6   37.21    6.28
   4  12   7   45.77    6.31
   4  12   7   50.36    6.73
  -4 -12  -7   39.31    6.14
  -4 -12  -8  346.11   14.49
   4  12   8  382.39   14.94
   4  12   9   18.07    5.30
   4  12   9   22.76    4.93
   4  12  10  120.73    7.71
   4  12  10  116.37    6.89
  -4 -13  -1   17.81    5.32
  -4 -13  -2   48.52    5.10
  -4 -13  -3   84.51    6.54
   4  13   3  116.86    7.25
   4  13   4    8.01    3.84
   4  13   5  177.07    9.73
   4  13   6   83.93    6.66
   4  13   7   31.25    4.52
   4  13   8  101.97    7.75
   4  13   9   82.35    7.15
   4  14   5  207.49    9.15
   4  14   6   51.76    6.25
   4  14   7    9.52    4.59
  -5  11   5  199.99    8.95
  -5  11   4    6.90    3.47
  -5  11   4   11.93    4.58
   5 -11  -4    3.28    3.35
  -5  11   3   18.61    4.15
  -5  11   3   30.57    5.18
   5 -11  -3   25.46    4.42
   5 -11  -2  145.85    7.47
  -5  11   2  142.90    8.55
   5 -11  -1    0.49    3.18
  -5  11   1    4.40    3.35
  -5  11   1   -0.19    4.95
  -5  10   7   74.09    6.21
  -5  10   7  101.31    8.98
  -5  10   6   -0.50    4.14
  -5  10   6    5.72    5.35
  -5  10   5  167.61    9.86
  -5  10   5  217.45   10.92
  -5  10   5  184.38   10.15
  -5  10   5  227.15   11.69
  -5  10   4  143.52    9.00
   5 -10  -4  136.08    8.72
  -5  10   3   50.93    6.04
   5 -10  -3   42.69    6.31
  -5  10   3   47.38    6.43
  -5  10   2   94.59    8.38
   5 -10  -2   98.05    7.97
  -5  10   1  141.41    9.69
   5 -10  -1  168.66    9.73
  -5  10   0   55.44    6.45
   5 -10   0   57.27    6.26
  -5  10  -1  235.58   11.06
   5 -10   1  251.35   10.21
   5 -10   2   -0.53    3.63
  -5   9   9    3.03    8.33
  -5   9   8  119.78    8.11
  -5   9   8  142.99    9.50
  -5   9   7  133.49    9.27
  -5   9   7  136.36   10.41
  -5   9   6    9.97    4.51
  -5   9   6   10.54    6.89
  -5   9   6    4.41    4.17
  -5   9   5  206.24   11.99
  -5   9   4  495.14   20.19
  -5   9   3    7.25    5.27
   5  -9  -2  417.33   17.25
  -5   9   2  369.74   17.69
  -5   9   1    8.93    5.36
   5  -9  -1   11.10    5.52
  -5   9   0    4.25    5.14
   5  -9   0    1.59    4.93
   5  -9   1  120.49    8.77
   5  -9   1  154.10    9.93
  -5   9  -1  132.54    9.93
   5  -9   2   73.75    7.09
  -5   9  -2   68.97    6.89
   5  -9   2   66.99    7.22
   5  -9   3  101.47    7.76
   5  -9   3   86.61    7.20
   5  -9   4  101.67    7.25
  -5   8   9   10.42    4.38
  -5   8   9   14.69    6.03
  -5   8   8   51.20    6.81
  -5   8   8   53.68    8.29
  -5   8   7  137.04    9.97
  -5   8   7  165.30   12.68
  -5   8   6   47.49    6.93
  -5   8   6   36.99    6.24
  -5   8   6   51.46    6.57
  -5   8   5  252.25   13.89
  -5   8   5  249.79   13.81
  -5   8   4  483.56   20.71
  -5   8   4  470.39   19.55
  -5   8   3   15.30    6.01
  -5   8   2  749.93   28.17
   5  -8  -1  167.82   11.65
  -5   8   1  164.02   12.39
   5  -8   0   61.76    8.13
  -5   8   0   61.52    8.40
  -5   8  -1  276.05   15.21
   5  -8   1  282.57   14.65
   5  -8   1  295.02   14.63
   5  -8   2  107.18    9.28
  -5   8  -2  113.45    9.67
  -5   8  -3   32.49    5.81
   5  -8   3   32.34    6.27
   5  -8   4  196.65   11.67
   5  -8   4  214.05   10.79
   5  -8   4  211.05   11.87
   5  -8   5   28.82    5.53
   5  -8   5   20.46    4.85
   5  -8   5   28.74    4.84
   5  -8   6   42.62    4.82
  -5   7  10   34.58    6.87
  -5   7   9   47.50    8.13
  -5   7   9   40.31    5.82
  -5   7   8   42.75    6.95
  -5   7   8   30.13    6.46
  -5   7   7  291.03   17.22
  -5   7   7  283.23   15.34
  -5   7   6   19.45    6.14
  -5   7   5   94.56    9.35
  -5   7   5  109.30    9.89
  -5   7   4  268.62   16.29
  -5   7   4  286.14   15.68
  -5   7   3   97.26   10.43
  -5   7   3   94.58    9.78
  -5   7   2  314.48   16.99
  -5   7   2  334.76   17.54
  -5   7   2  303.35   17.33
  -5   7   1 1467.39   44.67
  -5   7   1 1504.53   46.40
  -5   7   1 1528.08   46.19
  -5   7   0    7.61    6.15
  -5   7   0    3.84    4.99
  -5   7  -1  185.72   12.98
   5  -7   1  209.75   12.88
  -5   7  -2  277.22   15.45
   5  -7   2  280.80   15.16
   5  -7   3   41.70    7.22
  -5   7  -3   39.72    6.63
  -5   7  -3   16.78    5.85
   5  -7   3   38.67    7.15
   5  -7   4  302.19   15.71
   5  -7   4  277.31   14.05
   5  -7   5   82.97    7.86
   5  -7   5   72.00    8.37
   5  -7   6   56.48    6.45
   5  -7   6   51.79    6.95
   5  -7   6   45.73    6.45
   5  -7   7   22.64    4.63
   5  -7   8   91.51    7.23
  -5   6  10  208.06   11.98
  -5   6   9   18.28    5.46
  -5   6   9   14.69    7.91
  -5   6   9   25.03    5.56
  -5   6   9   15.24    5.36
  -5   6   8   56.69   10.28
  -5   6   8   50.28    7.69
  -5   6   7  234.85   14.15
  -5   6   7  229.67   16.42
  -5   6   6  132.99   11.10
  -5   6   6  128.82   13.69
  -5   6   5  173.99   11.81
  -5   6   5  184.53   13.84
  -5   6   4  635.52   26.26
  -5   6   4  637.96   25.19
  -5   6   4  661.62   25.85
  -5   6   4  643.09   25.04
  -5   6   3   -0.89    5.81
  -5   6   3    3.76    5.28
  -5   6   3    5.55    6.63
  -5   6   3    5.12    5.75
  -5   6   2   72.80    8.86
  -5   6   2   58.31    8.47
  -5   6   2   44.88    8.22
  -5   6   1 1238.45   39.71
  -5   6   1 1177.45   38.27
  -5   6   1 1210.44   39.30
  -5   6   0   24.46    6.96
  -5   6   0   22.78    6.75
  -5   6   0   18.41    6.13
   5  -6   1  580.88   22.73
   5  -6   1  548.92   21.98
  -5   6  -1  566.84   23.72
  -5   6  -1  551.67   23.32
   5  -6   2  250.06   14.78
   5  -6   2  242.82   14.10
  -5   6  -2  266.08   15.21
  -5   6  -2  240.06   14.92
   5  -6   3   -0.74    5.00
  -5   6  -3    5.93    5.77
   5  -6   3   -2.23    6.30
  -5   6  -3    4.27    4.75
   5  -6   4  122.49   11.31
   5  -6   4  124.61   10.19
   5  -6   5  248.01   15.46
   5  -6   5  278.78   15.68
   5  -6   5  274.94   14.75
   5  -6   6    3.33    5.32
   5  -6   7  289.29   14.27
   5  -6   7  304.44   14.38
   5  -6   8   43.98    5.69
   5  -6   8   32.62    5.15
  -5   5  10  156.49    9.76
  -5   5   9  137.33   10.33
  -5   5   9  154.57   10.60
  -5   5   9  120.99   10.19
  -5   5   9  143.64   12.68
  -5   5   8   13.77    6.01
  -5   5   8    8.31    5.36
  -5   5   8    4.14    9.01
  -5   5   7  177.77   13.01
  -5   5   7  172.47   12.90
  -5   5   6  191.31   16.68
  -5   5   6  190.10   14.93
  -5   5   5    9.88    5.13
  -5   5   5    5.90    6.80
  -5   5   5   10.50    7.90
  -5   5   5    2.41    5.39
  -5   5   5    2.44    5.04
  -5   5   4  738.56   27.27
  -5   5   4  733.78   28.54
  -5   5   4  697.76   26.64
  -5   5   3   87.31    9.94
  -5   5   3   88.55    9.80
  -5   5   3   82.73    9.02
  -5   5   2  350.65   18.06
  -5   5   2  371.33   17.91
  -5   5   2  330.22   17.93
  -5   5   1  888.90   31.23
   5  -5  -1  943.54   29.97
  -5   5   1  951.52   32.89
  -5   5   1  943.11   33.30
  -5   5   0  258.81   14.75
  -5   5   0  272.48   15.84
  -5   5   0  285.31   16.31
   5  -5   0  301.82   14.73
  -5   5  -1  776.89   29.10
  -5   5  -1  731.24   28.20
   5  -5   1  777.05   27.65
   5  -5   1  795.22   27.40
   5  -5   2  593.89   24.05
   5  -5   2  591.55   22.67
  -5   5  -2  596.77   24.41
  -5   5  -2  587.39   23.98
   5  -5   2  596.45   23.16
   5  -5   3  285.44   16.38
   5  -5   3  264.79   14.43
   5  -5   3  243.35   14.12
  -5   5  -3  238.17   14.50
   5  -5   3  246.29   14.29
  -5   5  -3  248.68   14.55
   5  -5   4  425.43   19.04
   5  -5   4  408.31   18.65
   5  -5   4  402.45   20.14
   5  -5   4  433.14   19.18
   5  -5   5  274.28   16.58
   5  -5   5  252.87   14.92
   5  -5   6   16.86    7.32
   5  -5   6   14.57    7.38
   5  -5   7  166.46   11.67
   5  -5   8   60.51    7.63
   5  -5   8   60.24    7.41
   5  -5   9   53.11    6.02
   5  -5   9   57.20    6.28
  -5   4  10  102.18    8.80
  -5   4  10  128.13    8.99
  -5   4   9  259.16   16.67
  -5   4   9  263.67   15.16
  -5   4   9  260.41   14.18
  -5   4   9  238.46   13.63
  -5   4   8    1.02    5.77
  -5   4   8   -5.45    6.34
  -5   4   8   -0.52    9.04
  -5   4   7  326.62   18.43
  -5   4   7  306.29   19.37
  -5   4   6   65.63    9.48
  -5   4   6   53.23   11.33
  -5   4   6   56.87    9.39
  -5   4   6   60.66    8.52
  -5   4   5   10.92    9.05
  -5   4   5    9.25    6.85
  -5   4   5   13.12    5.57
  -5   4   4  456.58   19.98
  -5   4   4  502.11   21.02
  -5   4   4  435.88   19.02
  -5   4   4  436.91   20.48
  -5   4   4  417.51   19.61
  -5   4   3  281.24   15.95
  -5   4   3  316.36   16.82
  -5   4   3  321.32   16.61
  -5   4   2  107.27   10.19
  -5   4   2   83.99    9.25
   5  -4  -2   92.40    7.60
  -5   4   2  103.03    9.68
  -5   4   1  495.31   21.09
  -5   4   1  436.41   19.45
   5  -4  -1  491.18   18.49
  -5   4   1  494.15   20.65
  -5   4   0  835.39   29.28
   5  -4   0  861.58   27.61
  -5   4   0  831.44   29.54
  -5   4  -1  129.52   10.70
   5  -4   1  143.60   10.94
   5  -4   1  139.08    9.94
  -5   4  -1  138.27   11.35
  -5   4  -2 2566.85   70.53
  -5   4  -2 2672.10   70.48
   5  -4   2 2731.79   70.68
   5  -4   2 2513.49   67.38
   5  -4   2 2657.79   68.95
   5  -4   2 2578.17   67.52
   5  -4   3   22.02    6.67
   5  -4   3   28.94    6.61
   5  -4   3   24.01    7.91
  -5   4  -3   23.26    6.98
  -5   4  -3   27.05    6.64
   5  -4   3   15.29    6.25
   5  -4   4  351.42   16.72
  -5   4  -4  357.26   17.22
  -5   4  -4  330.80   16.57
  -5   4  -4  277.14   15.75
  -5   4  -4  266.02   15.97
   5  -4   4  361.27   17.20
   5  -4   4  371.11   19.24
   5  -4   4  364.42   17.71
   5  -4   5  149.40   11.76
   5  -4   5  166.94   11.64
   5  -4   5  142.95   12.10
   5  -4   5  164.98   13.66
   5  -4   6  135.52   12.83
   5  -4   6  146.91   13.11
   5  -4   6  149.76   12.49
   5  -4   7  159.51   13.28
   5  -4   7  185.16   14.00
   5  -4   8  187.42   12.88
   5  -4   9   12.42    5.51
   5  -4   9    4.91    5.81
   5  -4  10   26.31    4.96
   5  -4  10   22.97    5.02
  -5   3  10   77.90    8.18
  -5   3  10   82.29    7.37
  -5   3   9  402.10   19.07
  -5   3   9  390.58   17.85
  -5   3   8   70.34    9.25
  -5   3   8   46.60    7.59
  -5   3   7  343.56   18.89
  -5   3   7  360.43   20.13
  -5   3   6  440.72   20.51
  -5   3   6  422.62   21.72
  -5   3   6  408.76   20.14
  -5   3   5   20.59    9.09
  -5   3   5   20.62    6.79
  -5   3   5   21.13    5.95
  -5   3   4  279.15   15.37
  -5   3   4  284.98   14.43
  -5   3   4  252.24   14.05
  -5   3   4  301.33   15.77
  -5   3   4  261.05   16.33
  -5   3   4  275.33   14.43
  -5   3   4  299.56   15.24
  -5   3   3  628.01   23.19
  -5   3   3  608.07   22.08
  -5   3   3  671.94   23.89
  -5   3   3  590.23   22.69
  -5   3   3  622.81   23.12
  -5   3   2    8.37    4.94
  -5   3   2    9.07    3.96
   5  -3  -2    5.42    3.23
  -5   3   2   11.71    5.46
  -5   3   2   10.52    4.60
  -5   3   1  854.05   28.10
  -5   3   1  889.44   28.08
   5  -3  -1  843.32   25.56
  -5   3   1  784.34   26.46
   5  -3   0  157.57    9.17
  -5   3   0  164.59   10.74
  -5   3   0  158.55   10.51
   5  -3   1   86.01    7.14
  -5   3  -1   80.65    8.14
  -5   3  -1   85.41    8.01
   5  -3   2 1373.51   38.88
  -5   3  -2 1341.36   39.81
   5  -3   2 1391.02   40.27
   5  -3   2 1346.45   39.03
  -5   3  -2 1357.19   40.21
   5  -3   3  672.71   24.77
   5  -3   3  692.89   25.56
   5  -3   3  704.28   24.38
   5  -3   3  711.45   24.15
  -5   3  -3  678.11   24.60
  -5   3  -3  673.51   24.63
  -5   3  -3  682.35   24.91
   5  -3   4  121.12   10.95
   5  -3   4  120.68   10.83
   5  -3   4  107.27    9.40
   5  -3   4   98.32    9.18
   5  -3   4  118.45   10.28
  -5   3  -4  126.03   10.19
  -5   3  -4  122.78   10.52
  -5   3  -4  116.07    9.39
  -5   3  -4  107.37    9.29
   5  -3   5  987.40   32.95
   5  -3   5  962.12   31.26
   5  -3   5 1012.61   34.45
   5  -3   5  986.27   34.24
   5  -3   5 1001.72   33.31
   5  -3   6   73.63    8.43
   5  -3   6   57.95    9.16
   5  -3   6   76.20   10.24
   5  -3   6   77.49   10.39
   5  -3   6   72.53    9.85
   5  -3   7  113.56   11.93
   5  -3   7  127.13   11.98
   5  -3   8  290.40   17.20
   5  -3   9    4.08    6.09
   5  -3  10  134.99    9.17
   5  -3  10  131.69   10.27
  -5   2  10   16.51    5.69
  -5   2   9  276.20   15.17
  -5   2   9  315.32   17.27
  -5   2   8  150.94   11.34
  -5   2   8  177.00   13.39
  -5   2   7  102.52   10.62
  -5   2   7   99.33   10.79
  -5   2   7  122.90   13.02
  -5   2   6  954.70   32.92
  -5   2   6  908.54   33.24
  -5   2   6  921.98   32.32
  -5   2   5    6.76    8.03
  -5   2   5   11.46    6.05
  -5   2   5    4.72    4.83
  -5   2   4   86.06    8.81
  -5   2   4   95.02    8.31
  -5   2   4   77.53    7.65
  -5   2   4   86.01    8.35
  -5   2   4   86.72   10.70
  -5   2   4   86.57    8.14
  -5   2   4   95.84    8.13
  -5   2   3  978.66   30.25
  -5   2   3  914.28   30.58
  -5   2   3 1027.30   30.59
  -5   2   3  982.60   31.92
  -5   2   3  983.33   30.20
  -5   2   3  990.03   30.88
  -5   2   2   31.57    5.67
  -5   2   2   34.89    6.21
  -5   2   2   40.81    5.21
  -5   2   2   38.09    5.58
  -5   2   2   35.09    5.87
  -5   2   2   36.88    7.73
  -5   2   1  782.09   25.36
  -5   2   1  791.61   25.80
  -5   2   1  742.59   23.70
  -5   2   1  804.50   25.96
  -5   2   1  763.50   23.31
  -5   2   0  538.48   19.51
  -5   2   0  533.46   20.00
  -5   2  -1    1.48    3.02
  -5   2  -1    2.85    4.44
  -5   2  -2  713.67   23.75
   5  -2   2  665.85   22.59
  -5   2  -2  684.39   22.55
   5  -2   2  704.68   23.05
   5  -2   3 1070.00   31.19
  -5   2  -3 1094.53   32.33
  -5   2  -3 1088.74   33.11
   5  -2   3 1052.85   32.70
   5  -2   3 1048.37   32.20
   5  -2   3 1074.13   31.64
   5  -2   3 1074.02   32.21
  -5   2  -3 1040.94   31.88
  -5   2  -4  304.65   14.05
   5  -2   4  297.92   15.00
   5  -2   4  298.34   14.90
   5  -2   4  288.78   13.67
   5  -2   4  311.98   14.66
   5  -2   4  279.58   13.14
  -5   2  -4  268.23   13.37
  -5   2  -4  270.25   13.98
  -5   2  -4  280.18   13.84
   5  -2   5  889.49   29.36
   5  -2   5  905.87   29.25
   5  -2   5  905.26   30.42
   5  -2   5  886.60   30.31
   5  -2   5  837.17   27.35
   5  -2   6  512.70   22.61
   5  -2   6  523.29   22.28
   5  -2   6  536.73   22.53
   5  -2   6  548.89   21.84
   5  -2   6  497.10   21.14
   5  -2   7  108.28   11.31
   5  -2   7  110.18   11.13
   5  -2   7  110.57    9.44
   5  -2   7  112.63   10.38
   5  -2   8  160.56   13.09
   5  -2   8  165.10   13.04
   5  -2   9  213.43   14.47
   5  -2   9  231.84   14.58
   5  -2   9  201.01   13.39
   5  -2  10   51.50    6.89
   5  -2  10   44.72    8.11
   5  -2  11   77.99    6.82
   5  -2  11   69.45    7.84
  -5   1  10    4.09    4.66
  -5   1   9  285.76   14.53
  -5   1   9  251.28   14.24
  -5   1   9  291.31   16.28
  -5   1   8  130.37   11.78
  -5   1   7   51.29    8.55
  -5   1   7   46.42    8.35
  -5   1   7   59.55   10.55
  -5   1   6  856.98   30.50
  -5   1   6  876.77   30.61
  -5   1   6  843.35   31.48
  -5   1   6  872.87   31.10
  -5   1   5  160.49   13.05
  -5   1   5  154.08   11.16
  -5   1   5  146.39   11.41
  -5   1   4  410.63   18.94
  -5   1   4  419.97   17.63
  -5   1   4  403.16   17.40
  -5   1   3  352.25   15.24
  -5   1   3  350.77   16.48
  -5   1   3  339.61   15.53
  -5   1   3  338.27   14.91
  -5   1   3  344.92   14.70
  -5   1   3  342.76   14.90
  -5   1   2  173.09   11.28
  -5   1   2  168.00    9.78
  -5   1   2  160.54    9.97
  -5   1   2  177.79   10.32
  -5   1   2  178.78   10.52
  -5   1   1  413.20   16.68
  -5   1   1  423.86   16.58
  -5   1   1  422.18   16.41
  -5   1   1  418.37   16.96
  -5   1   0 1263.48   36.40
  -5   1   0 1303.32   36.67
  -5   1   0 1342.60   37.70
  -5   1  -1   25.28    4.13
  -5   1  -1   20.23    4.74
  -5   1  -1   20.83    5.09
   5  -1   2  358.47   14.22
  -5   1  -2  378.27   15.10
  -5   1  -2  359.53   15.43
  -5   1  -2  365.84   14.25
  -5   1  -3 1108.31   31.73
  -5   1  -3 1103.20   32.43
   5  -1   3 1069.17   31.49
   5  -1   3 1061.96   31.18
  -5   1  -3 1036.60   30.28
   5  -1   3 1078.64   29.79
  -5   1  -4    0.62    3.31
  -5   1  -4   -0.85    4.14
   5  -1   4    2.56    4.68
   5  -1   4    1.45    4.27
   5  -1   4    3.13    4.15
   5  -1   5 1931.57   49.84
  -5   1  -5 1754.47   48.93
  -5   1  -5 1705.12   48.09
   5  -1   5 1901.93   50.94
   5  -1   5 1929.87   51.20
   5  -1   5 1894.06   50.22
   5  -1   6  455.78   18.84
   5  -1   6  449.09   19.61
   5  -1   6  448.90   19.92
   5  -1   6  416.14   19.12
   5  -1   6  456.85   18.38
   5  -1   7   39.92    7.18
   5  -1   7   37.20    7.49
   5  -1   7   54.21    8.74
   5  -1   7   43.48    6.81
   5  -1   7   47.84    7.81
   5  -1   8  156.05   12.95
   5  -1   8  166.83   12.12
   5  -1   8  182.26   13.02
   5  -1   9   52.27    7.95
   5  -1   9   61.93    9.23
   5  -1  10   10.00    5.33
   5  -1  10    2.72    5.18
   5  -1  10    5.80    6.40
   5  -1  11   75.05    7.57
   5  -1  11   78.43    8.69
  -5   0  11   22.84    7.31
  -5   0  10   14.63    5.04
  -5   0   9  126.16   10.87
  -5   0   9  109.86    9.15
  -5   0   8  246.22   15.43
  -5   0   8  223.34   13.84
  -5   0   7   32.10    7.22
  -5   0   7   27.56    7.02
  -5   0   6  759.15   28.75
  -5   0   6  767.43   28.20
  -5   0   6  826.92   28.84
  -5   0   5  792.21   27.80
  -5   0   5  790.64   27.74
  -5   0   5  755.56   26.96
  -5   0   5  761.12   28.42
  -5   0   4  422.00   18.08
  -5   0   4  438.65   18.18
  -5   0   4  418.70   19.14
  -5   0   4  434.02   17.98
  -5   0   3  846.38   26.65
  -5   0   3  875.54   27.11
  -5   0   3  839.19   28.61
  -5   0   3  892.13   28.21
  -5   0   2   67.99    6.67
  -5   0   2   65.45    6.23
  -5   0   2   63.58    6.40
  -5   0   2   60.57    7.95
  -5   0   2   66.87    6.33
  -5   0   1   15.08    4.77
  -5   0   1   14.59    4.28
  -5   0   1   16.86    6.24
   5   0  -1   19.33    3.95
  -5   0   1   18.36    4.12
   5   0   0 1319.03   37.20
  -5   0   0 1361.19   37.44
  -5   0   0 1426.42   38.44
  -5   0   0 1337.22   37.49
   5   0   1  225.72   10.80
  -5   0  -1  233.17   11.34
  -5   0  -1  248.03   11.83
  -5   0  -1  233.89   10.83
  -5   0  -2 1324.96   36.56
  -5   0  -2 1375.79   37.56
  -5   0  -2 1320.20   36.13
   5   0   2 1294.75   35.06
   5   0   2 1314.07   36.53
  -5   0  -3  473.35   16.88
  -5   0  -3  470.71   17.18
  -5   0  -3  433.91   15.78
   5   0   3  432.18   15.84
   5   0   3  439.16   16.31
  -5   0  -4  221.31    9.91
  -5   0  -4  222.13   10.90
  -5   0  -4  204.44   10.73
   5   0   4  201.09   10.55
   5   0   4  195.16   11.00
   5   0   5  667.77   23.16
   5   0   5  700.49   22.64
   5   0   6  670.09   23.21
   5   0   6  643.91   23.75
   5   0   6  648.38   24.09
   5   0   6  664.38   24.73
   5   0   6  653.20   22.34
   5   0   7    2.08    3.90
   5   0   7    2.59    5.31
   5   0   7    5.80    6.27
   5   0   7    4.87    5.35
   5   0   7    1.43    5.31
   5   0   8 1220.23   38.46
   5   0   8 1222.46   38.02
   5   0   8 1228.00   39.33
   5   0   8 1229.45   40.47
   5   0   9  242.42   15.28
   5   0  10   10.52    6.68
   5   0  10   13.50    5.88
   5   0  11  187.76   12.95
   5   0  11  180.59   11.57
   5   0  12   -3.15    5.77
   5   0  12    5.80    4.24
   5   0  13   -2.29    6.83
  -5  -1  11   19.24    7.19
  -5  -1  10    7.32    3.97
  -5  -1  10   10.16    4.55
  -5  -1   9  188.53   12.54
  -5  -1   9  178.01   11.10
  -5  -1   8  128.93   11.25
  -5  -1   8  145.50   11.16
  -5  -1   7   -1.35    6.04
  -5  -1   7    0.79    4.38
  -5  -1   7    0.43    5.60
  -5  -1   6  434.13   19.84
  -5  -1   6  382.42   18.55
  -5  -1   6  428.34   19.46
  -5  -1   5  568.79   22.75
  -5  -1   5  645.83   24.32
  -5  -1   5  620.44   23.91
  -5  -1   5  613.94   23.12
  -5  -1   4    7.91    5.42
  -5  -1   4    5.05    4.79
  -5  -1   4    1.49    3.35
  -5  -1   3 1461.41   41.54
  -5  -1   3 1482.22   41.30
  -5  -1   3 1594.35   43.77
  -5  -1   3 1605.87   43.56
  -5  -1   3 1575.96   44.26
  -5  -1   3 1544.14   42.14
  -5  -1   2  355.12   14.03
   5   1  -2  364.34   14.27
  -5  -1   2  339.33   15.76
  -5  -1   2  359.34   14.70
  -5  -1   2  364.16   15.11
  -5  -1   2  353.37   14.26
   5   1  -1  153.93    8.57
  -5  -1   1  145.61    9.88
  -5  -1   1  144.28    8.80
   5   1   0 1090.72   31.49
   5   1   0 1079.44   31.20
  -5  -1   0 1126.92   31.86
   5   1   1   72.52    6.48
   5   1   1   75.66    6.10
  -5  -1  -1   72.45    6.94
  -5  -1  -1   80.35    6.53
   5   1   2  144.57    8.60
   5   1   2  131.64    7.85
  -5  -1  -2  120.46    8.16
  -5  -1  -2  138.77    8.33
   5   1   3  555.52   19.17
   5   1   3  553.89   17.99
  -5  -1  -3  583.30   19.51
   5   1   3  571.47   19.12
   5   1   4  192.52    9.72
   5   1   4  192.98    9.76
  -5  -1  -4  190.51    9.88
  -5  -1  -5  454.71   16.81
  -5  -1  -5  440.92   16.49
   5   1   5  428.59   16.19
   5   1   5  462.54   16.91
   5   1   6  864.09   29.86
   5   1   6  837.44   27.95
   5   1   6  866.85   27.32
   5   1   7   78.62    7.06
   5   1   7   78.67    7.99
   5   1   7   74.93    9.10
   5   1   7   84.06    9.07
   5   1   8  558.30   21.61
   5   1   8  522.51   23.91
   5   1   8  528.95   22.20
   5   1   9  558.87   22.55
   5   1   9  566.79   23.71
   5   1  10   42.25    7.21
   5   1  10   39.35    8.13
   5   1  11  123.67    9.81
   5   1  12    2.79    6.73
   5   1  12   82.46    7.30
   5   1  13    0.71    7.05
  -5  -2  10    8.36    5.98
  -5  -2   9   73.76    8.15
  -5  -2   9   75.27    7.57
  -5  -2   9   76.76    8.07
  -5  -2   8  205.24   13.54
  -5  -2   7    0.50    5.47
  -5  -2   7   -1.28    5.40
  -5  -2   6  142.49   11.79
  -5  -2   6  129.84   11.42
  -5  -2   6  139.04   11.52
  -5  -2   5  544.19   22.42
  -5  -2   5  519.45   21.65
  -5  -2   5  583.53   22.93
  -5  -2   4   20.01    5.91
  -5  -2   4   17.27    6.09
  -5  -2   4   21.01    4.61
   5   2  -3 1802.53   46.70
  -5  -2   3 1698.34   46.45
  -5  -2   3 1720.67   47.22
  -5  -2   3 1773.01   49.04
  -5  -2   3 1820.53   48.57
  -5  -2   2  908.03   28.31
   5   2  -2  907.73   27.00
  -5  -2   2  889.34   27.07
   5   2  -2  914.54   27.37
  -5  -2   2  846.81   26.25
  -5  -2   2  914.11   28.23
  -5  -2   2  877.66   27.17
   5   2  -1  268.24   11.68
  -5  -2   1  244.28   11.79
  -5  -2   1  242.74   11.45
  -5  -2   1  254.72   12.24
   5   2  -1  262.69   12.16
   5   2   0  274.32   11.90
  -5  -2   0  288.00   12.40
   5   2   0  283.36   12.59
  -5  -2   0  260.48   11.97
  -5  -2   0  270.30   12.32
   5   2   1  841.87   25.51
  -5  -2  -1  803.40   25.07
   5   2   1  800.92   24.86
  -5  -2  -1  863.86   25.77
   5   2   2  130.66    8.28
  -5  -2  -2  115.78    7.93
  -5  -2  -2  118.60    7.81
   5   2   2  118.75    7.48
   5   2   3 1539.45   41.18
  -5  -2  -3 1546.70   41.43
  -5  -2  -3 1539.15   41.17
   5   2   3 1539.96   40.87
   5   2   3 1484.38   38.90
   5   2   4  305.15   13.07
   5   2   4  306.86   12.34
  -5  -2  -4  291.56   13.07
   5   2   4  313.81   12.83
  -5  -2  -4  318.94   13.11
   5   2   5  300.88   13.06
   5   2   5  305.80   12.92
  -5  -2  -5  284.45   12.68
   5   2   5  286.49   12.48
  -5  -2  -5  303.79   13.09
   5   2   6  696.67   22.83
   5   2   6  664.57   23.16
  -5  -2  -6  660.89   21.97
   5   2   6  683.29   21.96
  -5  -2  -6  678.67   22.18
   5   2   7   74.25    7.72
   5   2   7   73.34    9.03
   5   2   7   78.91    8.45
   5   2   8  309.83   15.18
   5   2   8  316.82   17.97
   5   2   8  292.73   15.86
   5   2   9  202.47   12.86
   5   2   9  202.40   13.82
   5   2   9  194.94   15.03
   5   2  10    8.07    5.36
   5   2  10    7.67    6.57
   5   2  11   25.10    6.13
   5   2  11   24.36    6.96
   5   2  12  326.84   14.75
   5   2  13    7.42    3.59
   5   2  13   -1.32    6.86
  -5  -3  10    4.05    7.22
  -5  -3   9    8.52    4.65
  -5  -3   8  168.78   11.52
  -5  -3   8  159.35   11.27
  -5  -3   8  154.82   10.87
  -5  -3   7   53.39    7.12
  -5  -3   7   63.80    8.12
  -5  -3   7   55.99    8.01
  -5  -3   6  312.04   16.84
  -5  -3   6  323.73   16.74
  -5  -3   6  297.91   16.07
  -5  -3   5  554.33   22.89
  -5  -3   5  547.12   22.15
  -5  -3   5  518.23   22.07
  -5  -3   4    9.93    5.95
  -5  -3   4    6.06    5.70
  -5  -3   3  101.06    9.51
  -5  -3   3  109.18    9.02
  -5  -3   3  102.62    8.22
  -5  -3   2 2458.07   64.49
  -5  -3   2 2450.34   62.89
   5   3  -2 2547.75   63.27
   5   3  -2 2496.40   62.99
  -5  -3   2 2473.29   63.22
  -5  -3   2 2491.74   63.22
   5   3  -1   11.70    4.14
  -5  -3   1   12.34    3.77
  -5  -3   1   15.95    5.21
  -5  -3   1   12.11    4.24
   5   3  -1   17.41    3.76
  -5  -3   0  981.12   29.45
   5   3   0 1004.31   29.95
  -5  -3   0 1018.74   30.02
  -5  -3   0 1014.23   29.84
   5   3   1 1079.33   30.96
  -5  -3  -1 1012.29   30.33
  -5  -3  -1 1045.48   30.74
  -5  -3  -2   13.83    3.75
  -5  -3  -2    8.11    3.86
   5   3   2   12.55    4.51
  -5  -3  -3  549.54   19.47
  -5  -3  -3  564.61   19.35
   5   3   3  566.02   19.57
  -5  -3  -4  458.07   17.17
   5   3   4  460.64   17.28
  -5  -3  -4  458.38   16.95
   5   3   4  461.69   15.78
   5   3   5   70.05    6.30
   5   3   5   69.06    6.72
  -5  -3  -5   66.22    6.47
  -5  -3  -5   62.62    6.03
   5   3   5   71.04    6.13
   5   3   6  554.41   19.83
   5   3   6  573.54   19.88
   5   3   6  560.81   19.38
  -5  -3  -6  561.75   19.73
  -5  -3  -6  579.45   19.95
   5   3   7  265.27   13.87
   5   3   7  294.64   13.86
   5   3   8  280.63   17.01
   5   3   8  256.73   14.50
   5   3   8  281.19   14.21
   5   3   9  713.46   29.57
   5   3   9  696.58   26.28
   5   3   9  688.07   25.28
   5   3  10  147.11   13.32
   5   3  10  140.73   11.73
   5   3  10  133.56   13.37
   5   3  11  443.97   18.89
   5   3  12  154.16   10.32
   5   3  13   -2.49    6.68
   5   3  13   -0.98    3.67
   5   3  14   10.49    9.02
  -5  -4   9   15.40    6.19
  -5  -4   8  136.46    9.79
  -5  -4   8  126.17    9.66
  -5  -4   7   34.67    6.43
  -5  -4   7   44.16    6.76
  -5  -4   6   43.81    7.35
  -5  -4   6   44.52    7.78
  -5  -4   6   37.39    7.13
  -5  -4   5  472.05   20.49
  -5  -4   5  433.68   19.85
  -5  -4   5  430.34   20.14
  -5  -4   4   69.87    8.42
  -5  -4   4   67.73    8.31
  -5  -4   4   63.70    8.37
  -5  -4   3  131.02   10.26
  -5  -4   3  136.85    9.44
  -5  -4   2  851.43   27.55
  -5  -4   2  851.41   27.48
  -5  -4   2  855.36   27.48
   5   4  -2  840.63   26.84
  -5  -4   2  881.14   27.74
   5   4  -2  899.94   27.56
  -5  -4   1  134.09    8.87
  -5  -4   1  128.82    9.71
  -5  -4   1  125.75    8.90
  -5  -4   1  140.69    9.19
   5   4  -1  133.09    9.25
  -5  -4   0 1406.90   39.58
  -5  -4   0 1387.71   39.21
   5   4   0 1402.17   39.44
  -5  -4   0 1407.42   39.49
  -5  -4  -1  691.69   23.14
  -5  -4  -1  686.08   23.07
   5   4   1  702.85   23.43
   5   4   2   32.12    5.40
  -5  -4  -2   34.67    5.28
  -5  -4  -2   36.88    5.12
  -5  -4  -3  604.90   20.93
   5   4   3  583.23   20.82
  -5  -4  -3  609.15   20.93
   5   4   4  149.33    9.46
  -5  -4  -4  169.68    9.68
  -5  -4  -4  151.61    9.35
   5   4   4  145.63    8.09
   5   4   4  141.51    9.76
  -5  -4  -5    1.58    3.27
  -5  -4  -5    4.01    3.75
   5   4   5   -0.31    3.89
   5   4   5    2.59    5.75
  -5  -4  -6  423.06   16.69
   5   4   6  394.09   16.07
   5   4   6  391.68   15.82
   5   4   6  411.98   17.87
  -5  -4  -6  396.98   16.25
  -5  -4  -6  386.49   16.24
   5   4   7  664.09   23.41
   5   4   7  687.60   23.46
   5   4   8   25.14    6.74
   5   4   8   24.33    7.88
   5   4   8   29.99    6.34
   5   4   9  761.44   30.88
   5   4   9  696.84   26.55
   5   4   9  760.83   26.50
   5   4  10   64.77    9.98
   5   4  10   48.60    9.36
   5   4  11   43.53    8.80
   5   4  11   47.86    7.21
   5   4  12  112.89   10.39
   5   4  12  134.28    9.60
   5   4  13   51.46    5.81
   5   4  13    2.55    6.57
   5   4  14   11.62    9.41
  -5  -5   8   40.60    5.71
  -5  -5   7   76.91    8.25
  -5  -5   7   68.99    7.69
  -5  -5   6    5.01    5.13
  -5  -5   6    6.71    5.65
  -5  -5   6    3.60    4.73
  -5  -5   5  359.23   17.82
  -5  -5   5  376.32   18.19
  -5  -5   5  340.33   17.30
  -5  -5   4  158.81   11.94
  -5  -5   4  169.28   12.10
  -5  -5   4  163.64   12.10
  -5  -5   3  307.22   16.08
  -5  -5   3  316.55   16.36
  -5  -5   3  343.98   16.79
  -5  -5   2  505.47   20.38
  -5  -5   2  552.02   21.33
  -5  -5   2  533.88   20.83
  -5  -5   2  556.83   21.78
  -5  -5   2  547.34   21.35
   5   5  -1  327.88   15.07
  -5  -5   1  311.17   14.86
  -5  -5   1  318.59   14.89
  -5  -5   1  319.80   15.13
   5   5   0  816.26   26.59
  -5  -5   0  768.16   26.07
  -5  -5   0  771.56   26.17
  -5  -5   0  783.96   26.34
   5   5   1 1369.01   39.05
  -5  -5  -1 1347.09   38.90
  -5  -5  -1 1284.42   38.46
  -5  -5  -1 1339.05   38.76
  -5  -5  -2   34.28    5.31
   5   5   2   31.45    5.84
  -5  -5  -2   31.98    5.55
  -5  -5  -2   38.95    5.81
   5   5   3  580.63   21.30
   5   5   3  562.07   20.55
  -5  -5  -3  607.83   21.64
  -5  -5  -3  612.69   21.65
  -5  -5  -3  589.35   21.42
   5   5   4  977.90   30.52
   5   5   4  957.01   30.14
  -5  -5  -4  967.20   30.51
  -5  -5  -4  994.40   30.69
  -5  -5  -4  980.05   30.59
   5   5   5  257.89   13.10
   5   5   5  251.34   13.72
  -5  -5  -5  279.76   13.43
  -5  -5  -5  243.46   12.90
  -5  -5  -5  265.39   13.28
   5   5   6  983.82   30.33
  -5  -5  -6  977.04   30.93
   5   5   6  974.19   31.52
  -5  -5  -6  953.61   30.56
  -5  -5  -6  959.33   30.55
   5   5   7   29.97    5.66
   5   5   7   33.31    7.67
  -5  -5  -7   31.23    5.76
  -5  -5  -7   27.21    5.35
   5   5   8   33.10    8.19
   5   5   8   41.40    6.72
   5   5   8   45.31    8.50
   5   5   9   30.75    6.62
   5   5   9   31.62    8.19
   5   5  10  147.15   13.42
   5   5  10  151.77   11.15
   5   5  10  152.48   13.41
   5   5  11    1.65    6.50
   5   5  11    1.91    4.95
   5   5  12  250.11   15.42
   5   5  12  303.63   14.29
   5   5  13   39.78    5.49
   5   5  14    7.59    8.74
  -5  -6   7   31.37    5.66
  -5  -6   6   12.26    5.60
  -5  -6   6    9.55    5.37
  -5  -6   5  162.99   11.96
  -5  -6   5  163.17   11.96
  -5  -6   5  125.70    9.66
  -5  -6   5  150.53   11.77
  -5  -6   5  149.52   11.62
  -5  -6   5  157.36   10.81
  -5  -6   4  284.17   15.62
  -5  -6   4  251.74   15.27
  -5  -6   4  264.08   14.27
  -5  -6   4  269.60   15.25
  -5  -6   3   30.49    6.80
  -5  -6   3   25.40    6.82
  -5  -6   3   28.68    6.91
  -5  -6   3   35.06    7.31
  -5  -6   2  442.88   19.54
  -5  -6   2  465.87   19.24
  -5  -6   2  468.51   19.94
  -5  -6   2  463.43   20.32
   5   6  -1  305.88   15.33
  -5  -6   1  330.02   15.98
  -5  -6   1  329.11   16.45
  -5  -6   1  311.47   15.40
  -5  -6   1  337.70   16.30
  -5  -6   0   29.84    6.13
   5   6   0   18.80    5.60
  -5  -6   0   22.24    5.38
  -5  -6   0   23.48    5.54
  -5  -6   0   23.79    5.75
  -5  -6   0   31.39    6.02
   5   6   1 1652.86   47.03
  -5  -6  -1 1744.35   48.11
  -5  -6  -1 1598.35   45.76
  -5  -6  -1 1619.98   46.88
  -5  -6  -1 1647.96   47.09
   5   6   2  271.72   14.14
  -5  -6  -2  271.26   14.13
  -5  -6  -2  265.53   13.90
  -5  -6  -2  286.48   14.52
  -5  -6  -2  263.97   12.98
  -5  -6  -3  309.59   15.11
  -5  -6  -3  306.14   15.09
  -5  -6  -3  314.01   15.28
   5   6   3  317.49   15.32
   5   6   3  296.94   14.29
  -5  -6  -4  995.97   31.93
  -5  -6  -4  961.18   31.79
  -5  -6  -4 1057.28   32.77
   5   6   4  993.10   31.73
   5   6   4  946.41   30.86
  -5  -6  -5   37.75    6.35
   5   6   5   26.32    6.92
   5   6   5   22.43    5.74
  -5  -6  -5   30.21    5.81
  -5  -6  -5   24.06    5.89
  -5  -6  -6   83.26    8.46
  -5  -6  -6   60.61    7.47
   5   6   6   67.99    8.90
  -5  -6  -6   70.24    7.67
   5   6   6   73.40    8.04
   5   6   7  425.36   19.47
  -5  -6  -7  445.60   19.23
   5   6   7  400.34   17.47
  -5  -6  -7  407.12   18.19
   5   6   8   59.79    9.25
   5   6   8   55.21    8.94
   5   6   9  626.14   26.72
   5   6  10  345.37   19.33
   5   6  10  403.11   21.09
   5   6  10  377.05   17.48
   5   6  11   23.40    7.84
   5   6  11   27.82    6.16
   5   6  12   68.14    8.84
   5   6  12   74.95    7.55
   5   6  13   35.25    5.32
  -5  -7   6    5.92    4.62
  -5  -7   5   32.67    6.50
  -5  -7   5   29.98    6.28
  -5  -7   5   35.77    6.49
  -5  -7   4  220.87   13.13
  -5  -7   4  219.41   14.02
  -5  -7   4  242.33   14.70
  -5  -7   3    8.29    6.28
  -5  -7   3    7.18    6.00
  -5  -7   3    8.44    6.04
  -5  -7   2  328.23   16.67
  -5  -7   2  306.51   16.41
  -5  -7   2  303.62   16.77
   5   7  -1  140.21   10.73
  -5  -7   1  124.09   10.39
  -5  -7   1  137.08   11.26
  -5  -7   1  132.10   10.80
  -5  -7   0   10.29    5.16
  -5  -7   0    1.27    5.05
  -5  -7   0    3.29    4.99
   5   7   0   10.58    5.41
  -5  -7  -1  784.89   28.60
  -5  -7  -1  775.72   27.91
  -5  -7  -1  738.97   26.69
   5   7   1  766.65   27.77
  -5  -7  -2  261.71   14.82
  -5  -7  -2  241.12   14.04
  -5  -7  -2  244.97   13.14
   5   7   2  246.18   14.41
  -5  -7  -3  440.08   20.06
   5   7   3  459.44   19.91
  -5  -7  -3  447.11   19.73
   5   7   4  415.34   18.71
  -5  -7  -4  489.01   20.87
   5   7   4  461.17   19.94
  -5  -7  -4  435.85   19.62
   5   7   5  299.41   16.25
  -5  -7  -5  341.47   17.20
   5   7   5  344.10   16.71
  -5  -7  -5  323.37   16.45
   5   7   6  137.43   11.95
  -5  -7  -6  143.20   11.31
  -5  -7  -6  139.83   10.98
   5   7   6  130.43   10.59
   5   7   7  369.99   17.27
  -5  -7  -7  356.68   17.80
   5   7   7  385.06   18.92
   5   7   8  209.62   14.46
   5   7   8  230.68   15.09
   5   7   9   19.10    6.72
   5   7   9   30.03    8.31
   5   7  10  191.86   13.77
   5   7  10  202.05   12.60
   5   7  10  227.82   15.74
   5   7  11   29.78    6.33
   5   7  12  106.14    8.55
   5   7  12   98.23    9.70
   5   7  13    2.25    4.82
   5   7  13   91.76    6.87
  -5  -8   5   67.84    6.74
  -5  -8   5   73.29    7.06
  -5  -8   4   98.95    9.33
  -5  -8   4   91.72    8.61
  -5  -8   3   14.71    6.90
  -5  -8   3    8.53    6.23
  -5  -8   2  274.94   15.46
  -5  -8   1  455.29   21.19
  -5  -8   1  480.18   21.43
  -5  -8   0   81.24    9.39
   5   8   0   79.10    9.19
  -5  -8   0   84.63    9.40
  -5  -8  -1  195.74   13.68
   5   8   1  225.07   14.23
  -5  -8  -1  219.38   13.60
   5   8   2  787.08   29.06
  -5  -8  -2  748.79   28.83
  -5  -8  -3   43.97    7.77
   5   8   3   41.56    7.79
   5   8   4 1014.40   33.57
  -5  -8  -4 1052.95   35.83
   5   8   4 1068.18   35.56
   5   8   5  232.71   14.74
  -5  -8  -5  269.15   15.87
   5   8   5  276.86   15.77
   5   8   6  112.13   11.47
  -5  -8  -6  120.32   11.28
   5   8   6  116.86   10.54
   5   8   7  267.15   16.34
   5   8   7  246.01   14.59
  -5  -8  -7  263.23   15.66
   5   8   8   34.90    7.33
  -5  -8  -8   40.56    7.55
   5   8   8   38.78    8.22
   5   8   9   67.74    9.75
   5   8   9   61.69    9.83
   5   8   9   55.94    7.83
   5   8  10   22.08    8.30
   5   8  10   26.64    6.39
   5   8  10   34.27    8.23
   5   8  11   35.34    6.51
   5   8  11   36.34    7.54
   5   8  12   22.48    5.27
   5   8  13  145.24    8.40
  -5  -9   4   96.76    7.55
  -5  -9   4  105.06    7.89
  -5  -9   3   66.21    7.58
  -5  -9   3   71.61    7.99
  -5  -9   2   36.84    7.14
  -5  -9   2   32.26    7.17
  -5  -9   1  356.75   17.42
  -5  -9   1  371.45   18.70
   5   9   0   22.10    6.74
  -5  -9   0   22.22    6.83
   5   9   1  261.43   15.84
  -5  -9  -1  251.91   15.18
  -5  -9  -1  259.91   16.44
  -5  -9  -2  240.20   14.53
  -5  -9  -2  234.45   15.61
  -5  -9  -3   99.23    9.71
  -5  -9  -3  104.46   10.71
  -5  -9  -4  426.52   21.37
  -5  -9  -5  262.11   16.33
  -5  -9  -6    4.98    5.49
   5   9   7  762.59   29.30
   5   9   7  819.23   29.62
   5   9   7  866.39   31.39
  -5  -9  -7  807.40   31.14
   5   9   8  124.90   11.55
   5   9   8  129.31   10.55
  -5  -9  -8  141.87   11.80
   5   9   8  126.03   12.71
   5   9   9    8.04    7.29
   5   9   9   10.39    6.76
   5   9  10  233.64   14.94
   5   9  10  221.69   14.31
   5   9  11   33.04    6.08
   5   9  11   29.29    6.55
   5   9  12    4.64    3.92
  -5 -10   3    4.56    3.93
  -5 -10   3    3.99    3.87
  -5 -10   2    9.17    5.09
  -5 -10   2    8.78    4.95
  -5 -10   1   81.59    8.19
  -5 -10   1   91.39    8.99
  -5 -10   0   53.60    7.21
  -5 -10   0   55.56    8.19
   5  10   0   39.45    6.92
  -5 -10   0   51.31    7.25
  -5 -10  -1  108.83   10.52
  -5 -10  -1  105.41   10.35
   5  10   1  102.85   10.31
  -5 -10  -2  262.66   16.46
   5  10   2  243.46   15.79
  -5 -10  -2  251.89   14.97
  -5 -10  -3   26.75    6.61
  -5 -10  -3   26.42    7.61
   5  10   3   13.84    7.20
  -5 -10  -4  442.77   22.81
   5  10   4  445.44   22.22
  -5 -10  -5  142.32   12.97
   5  10   5  129.88   12.43
   5  10   6   21.05    7.81
  -5 -10  -6   23.13    6.99
   5  10   6   28.00    7.71
  -5 -10  -7  188.17   13.91
   5  10   7  192.59   13.66
   5  10   7  203.70   14.43
   5  10   8  245.45   14.13
   5  10   8  240.91   14.22
   5  10   8  262.23   16.00
   5  10   9   49.70    7.64
   5  10   9   45.76    8.76
   5  10  10  150.66   10.54
   5  10  10  151.95    9.90
   5  10  10  182.29   12.22
   5  10  11   71.67    6.55
  -5 -11   2   23.56    3.74
  -5 -11   1  121.84    8.16
  -5 -11   1  101.09    7.36
  -5 -11   0  136.55    9.31
  -5 -11   0   88.78    7.72
   5  11   1   90.49    8.02
  -5 -11  -1   84.08    8.04
  -5 -11  -1   91.29    8.25
  -5 -11  -1   75.28    7.64
  -5 -11  -2  179.58   11.16
  -5 -11  -2  187.47   12.24
   5  11   2  186.03   12.15
  -5 -11  -3   40.86    6.46
   5  11   3   34.74    7.18
   5  11   4   41.17    7.42
   5  11   5  435.42   20.02
   5  11   6    6.50    5.47
   5  11   7  159.35   11.09
  -5 -11  -7  157.98   11.37
   5  11   7  157.21   10.94
   5  11   8   99.00    8.28
  -5 -11  -8   96.01    8.35
   5  11   8  104.31    9.38
   5  11   9   24.16    6.44
  -5 -11  -9   25.93    4.41
   5  11  10   51.57    5.19
  -5 -12  -1    4.43    3.73
  -5 -12  -2   95.04    7.30
   5  12   2   82.69    6.89
  -5 -12  -2   71.42    6.55
   5  12   3   55.64    6.50
  -5 -12  -3   73.62    7.11
  -5 -12  -4    4.49    4.14
   5  12   4    2.26    4.18
  -5 -12  -5  215.84   12.22
   5  12   5  220.07   11.92
  -5 -12  -6   77.33    7.63
   5  12   6   64.31    6.91
  -5 -12  -7  142.92    9.33
   5  12   7  138.32    8.91
  -5 -12  -8  165.92    8.96
   5  12   8  137.49    8.18
   5  12   9    9.14    3.90
  -5 -13  -5   55.61    6.68
   5  13   5   56.46    5.16
   5  13   8   84.01    7.49
  -6  10   4   21.22    4.57
   6 -10  -4   21.80    3.94
  -6  10   3   21.47    5.05
  -6  10   3   13.81    3.86
   6 -10  -3   19.37    4.21
   6 -10  -2  122.12    7.23
  -6  10   2  106.21    7.25
  -6  10   2  118.23    7.93
   6 -10  -1   62.16    5.39
  -6  10   1   53.82    5.42
  -6  10   1   63.08    6.50
   6 -10   0   49.30    4.78
  -6  10   0   38.69    5.69
  -6   9   7   46.95    8.64
  -6   9   6    8.10    3.99
  -6   9   6    4.45    5.33
  -6   9   5   52.29    5.51
  -6   9   5   59.13    5.62
  -6   9   4    2.24    4.46
  -6   9   4   13.37    5.56
  -6   9   4   13.58    4.61
  -6   9   3   -1.55    4.26
  -6   9   3    0.30    4.21
   6  -9  -3    2.52    4.36
  -6   9   2   76.85    7.37
  -6   9   2   73.50    7.56
   6  -9  -2   63.92    6.91
  -6   9   1   50.99    6.84
  -6   9   1   61.08    6.77
   6  -9  -1   50.28    6.17
  -6   9   0   10.55    4.73
  -6   9   0   15.27    4.71
   6  -9   0   15.61    4.69
  -6   9  -1   89.36    7.21
   6  -9   1   93.81    7.09
  -6   9  -2    9.47    3.76
  -6   9  -2   -2.17    3.72
   6  -9   3   24.99    4.25
  -6   8   8  159.07   11.02
  -6   8   8  137.02    7.60
  -6   8   7  115.49    8.96
  -6   8   7  107.80    7.87
  -6   8   6   11.09    6.40
  -6   8   6    1.99    3.72
  -6   8   5   28.60    5.28
  -6   8   5   20.98    4.92
  -6   8   5   23.11    7.07
  -6   8   5   22.34    5.23
  -6   8   4  112.14    8.43
  -6   8   4  113.15    9.14
  -6   8   4  123.73    9.40
  -6   8   4  129.93   10.42
  -6   8   3    1.91    4.68
  -6   8   3   15.11    5.82
  -6   8   2  112.24    9.70
  -6   8   2  104.73    9.41
   6  -8  -2   91.52    8.69
  -6   8   1   81.78    8.54
  -6   8   1   75.92    8.48
   6  -8  -1   74.29    7.81
  -6   8   0   82.95    8.62
  -6   8   0  101.27    9.11
   6  -8   0   87.52    8.33
  -6   8  -1  315.97   15.13
   6  -8   1  332.51   14.52
   6  -8   2   23.38    5.38
  -6   8  -2   15.44    4.77
  -6   8  -2   19.46    5.06
  -6   8  -3   29.83    5.01
   6  -8   4  136.24    8.49
   6  -8   5   65.86    5.38
  -6   7   8   14.93    6.07
  -6   7   8    8.56    3.97
  -6   7   8    9.92    4.24
  -6   7   7  258.99   13.99
  -6   7   7  219.62   11.99
  -6   7   6   13.18    7.25
  -6   7   6    9.80    5.09
  -6   7   5   75.03    7.98
  -6   7   5   89.98   10.44
  -6   7   5   78.53    8.04
  -6   7   5   90.63    8.42
  -6   7   4  157.70   10.96
  -6   7   4  157.79   11.42
  -6   7   4  157.24   12.49
  -6   7   4  140.86   10.95
  -6   7   3   -2.24    4.78
  -6   7   3    4.77    5.43
  -6   7   3   -0.39    7.33
  -6   7   3    3.06    5.70
  -6   7   2   19.99    6.57
  -6   7   1  263.13   15.54
   6  -7   0   35.46    6.86
  -6   7   0   27.64    6.81
  -6   7   0   23.16    6.75
  -6   7  -1  192.13   12.83
  -6   7  -1  220.78   13.70
   6  -7   1  219.92   12.72
  -6   7  -2  341.00   16.36
   6  -7   2  380.92   16.13
   6  -7   3   53.55    7.08
   6  -7   3   57.51    7.45
  -6   7  -3   49.18    6.59
  -6   7  -3   32.72    5.92
   6  -7   5   80.86    6.55
   6  -7   5   83.00    7.73
   6  -7   6   50.47    5.62
  -6   6   9   45.62    5.03
  -6   6   8   58.35    6.50
  -6   6   8   48.35    6.30
  -6   6   8   62.28    8.64
  -6   6   7  275.18   14.42
  -6   6   7  279.16   16.09
  -6   6   6   23.95    6.50
  -6   6   6   42.85    9.53
  -6   6   5  148.56   13.24
  -6   6   5  149.27   10.90
  -6   6   5  136.71   10.35
  -6   6   5  146.13   11.61
  -6   6   4  373.92   18.58
  -6   6   4  410.55   19.02
  -6   6   3   26.33    6.51
  -6   6   3   29.74    7.04
  -6   6   3   28.91    7.67
  -6   6   2   34.82    8.38
  -6   6   2   31.81    7.34
  -6   6   1   18.72    6.42
  -6   6   0   29.16    7.16
  -6   6  -1   24.01    7.41
  -6   6  -1   22.46    6.72
   6  -6   2  294.66   15.36
  -6   6  -2  305.17   16.42
   6  -6   2  307.98   15.88
   6  -6   3    2.86    5.38
   6  -6   3    2.04    5.76
  -6   6  -3   -1.21    6.14
  -6   6  -3    6.94    5.56
   6  -6   4  636.91   24.22
   6  -6   5   12.75    5.07
   6  -6   6    5.20    5.09
   6  -6   6    5.06    4.47
   6  -6   7  167.32    9.63
   6  -6   8  144.90    7.71
  -6   5   9   49.55    5.76
  -6   5   9   37.51    5.25
  -6   5   8    2.37    4.19
  -6   5   8    8.38    7.48
  -6   5   8    2.43    4.98
  -6   5   8    3.54    4.61
  -6   5   7  226.80   15.72
  -6   5   7  194.05   12.46
  -6   5   6  155.04   11.34
  -6   5   6  200.27   15.37
  -6   5   6  187.43   13.10
  -6   5   5   84.88    9.72
  -6   5   4  245.41   15.25
  -6   5   4  214.06   14.69
  -6   5   4  243.94   14.43
  -6   5   4  254.44   17.30
  -6   5   4  239.41   15.68
  -6   5   3  290.88   17.36
  -6   5   3  300.12   16.95
  -6   5   3  297.64   16.74
  -6   5   3  278.19   17.83
  -6   5   3  293.40   16.64
  -6   5   2  217.72   15.09
  -6   5   2  232.61   15.61
  -6   5   2  228.58   15.00
  -6   5   2  213.33   15.54
  -6   5   1  400.57   20.36
  -6   5   1  399.27   20.52
   6  -5  -1  407.02   17.63
  -6   5   1  396.41   20.86
  -6   5   0   22.11    7.50
  -6   5   0   14.94    6.19
  -6   5   0   13.04    7.08
   6  -5   0    9.73    4.82
  -6   5  -1  380.18   19.53
  -6   5  -1  334.10   18.34
   6  -5   1  334.92   16.56
   6  -5   1  344.11   17.06
  -6   5  -1  322.68   18.56
   6  -5   2   79.52    8.83
  -6   5  -2   85.80   10.13
  -6   5  -2   96.69   10.10
  -6   5  -2   91.55   10.48
   6  -5   2   78.24    9.59
   6  -5   2   91.67    9.41
  -6   5  -3   33.54    7.13
  -6   5  -3   41.00    8.09
   6  -5   3   30.91    7.94
  -6   5  -3   41.01    7.39
   6  -5   4  124.95   11.45
  -6   5  -4  111.13    9.91
   6  -5   4  124.36   10.18
   6  -5   5  293.16   15.10
   6  -5   6   13.44    5.63
   6  -5   7  305.34   14.31
   6  -5   7  297.96   15.21
   6  -5   8   75.44    7.07
   6  -5   9    7.61    4.63
  -6   4   9   35.73    5.79
  -6   4   9   45.06    6.16
  -6   4   9   23.39    5.25
  -6   4   8    1.20    4.54
  -6   4   8   -1.49    4.54
  -6   4   8   -1.55    5.69
  -6   4   8   -3.59    8.43
  -6   4   7  108.86   13.08
  -6   4   7   92.66    9.57
  -6   4   7   90.88    9.62
  -6   4   6  165.58   12.40
  -6   4   6  165.47   12.76
  -6   4   5   30.50   10.26
  -6   4   5   49.86    8.89
  -6   4   4  325.15   17.10
  -6   4   4  318.40   17.33
  -6   4   4  325.84   19.79
  -6   4   4  332.54   17.42
  -6   4   4  268.07   16.37
  -6   4   4  315.98   17.67
  -6   4   3  412.80   20.22
  -6   4   3  430.79   20.35
  -6   4   3  407.57   21.33
  -6   4   3  422.46   20.32
  -6   4   3  372.20   19.18
  -6   4   2   62.35    9.28
  -6   4   2   63.35    9.60
  -6   4   2   79.69   10.07
  -6   4   2   62.16    9.08
  -6   4   2   70.94   10.96
  -6   4   1  835.67   31.88
   6  -4  -1  854.80   28.49
  -6   4   1  827.94   31.17
  -6   4   1  870.13   32.09
  -6   4   0  153.28   13.25
  -6   4   0  145.12   12.37
   6  -4   0  136.03   10.27
  -6   4   0  147.37   12.19
  -6   4  -1   74.67    9.73
   6  -4   1   81.86    8.63
  -6   4  -1   66.01    9.90
  -6   4  -1   65.70    9.25
   6  -4   2  200.49   14.10
  -6   4  -2  211.80   15.01
  -6   4  -2  185.72   14.29
   6  -4   2  209.89   13.50
  -6   4  -2  217.42   14.97
  -6   4  -2  209.70   14.43
   6  -4   2  198.95   12.71
   6  -4   3  294.85   17.25
   6  -4   3  317.51   16.59
  -6   4  -3  270.20   16.09
  -6   4  -3  241.08   16.40
  -6   4  -3  290.35   16.71
  -6   4  -3  292.72   16.74
   6  -4   3  280.60   15.02
   6  -4   4  233.82   13.88
   6  -4   4  255.99   14.75
  -6   4  -4  226.27   14.53
  -6   4  -4  206.22   13.65
  -6   4  -4  175.20   13.27
  -6   4  -4  211.94   13.70
   6  -4   4  254.46   16.28
   6  -4   4  225.80   13.99
   6  -4   5  630.78   24.86
   6  -4   6   40.22    8.41
   6  -4   7   46.66    7.59
   6  -4   8  153.48   11.26
   6  -4   8  177.49   11.24
   6  -4   9   -0.55    4.61
   6  -4  10  139.47    8.58
  -6   3   9   51.92    6.88
  -6   3   9   46.56    6.69
  -6   3   9   43.29    5.62
  -6   3   8    2.66    4.96
  -6   3   8    0.75    4.65
  -6   3   8   -0.79    5.66
  -6   3   7   84.20    9.26
  -6   3   7   96.16    9.99
  -6   3   7  109.18   12.79
  -6   3   7   91.90   10.13
  -6   3   6  494.21   22.22
  -6   3   5    2.64    8.79
  -6   3   5    4.18    6.13
  -6   3   5    6.58    5.63
  -6   3   4  726.07   26.91
  -6   3   4  743.99   27.84
  -6   3   4  693.01   25.95
  -6   3   4  692.71   28.62
  -6   3   4  701.75   26.27
  -6   3   4  773.66   28.63
  -6   3   3  150.53   11.61
  -6   3   3  156.80   10.98
  -6   3   3  165.43   12.08
  -6   3   3  161.40   13.80
  -6   3   3  179.79   13.04
  -6   3   3  172.49   12.24
  -6   3   3  149.64   11.79
  -6   3   2   27.61    6.76
  -6   3   2   25.67    8.80
  -6   3   2   28.64    6.58
  -6   3   2   28.10    7.12
  -6   3   2   25.39    6.46
  -6   3   1  108.64   10.32
  -6   3   1   92.08    9.69
   6  -3  -1  108.57    8.30
  -6   3   1   95.11    9.90
  -6   3   1   98.09    9.54
  -6   3   0  605.78   23.97
  -6   3   0  512.22   23.26
  -6   3   0  553.75   22.74
   6  -3   0  566.83   20.80
  -6   3   0  552.50   22.99
  -6   3  -1   26.04    6.83
  -6   3  -1   18.60    5.92
  -6   3  -1   24.59    6.40
  -6   3  -1   23.18    6.91
   6  -3   1   18.37    5.27
   6  -3   2  449.04   18.86
  -6   3  -2  419.34   19.83
  -6   3  -2  424.27   20.55
  -6   3  -2  448.70   19.88
   6  -3   2  451.82   18.87
  -6   3  -2  432.81   19.99
   6  -3   3   17.46    6.34
  -6   3  -3   17.04    6.26
  -6   3  -3   19.68    6.46
   6  -3   3   18.45    6.71
   6  -3   3   17.85    5.63
  -6   3  -3   12.95    5.38
  -6   3  -3   15.19    6.56
   6  -3   4   19.34    6.17
   6  -3   4   28.73    6.55
  -6   3  -4   24.81    7.06
  -6   3  -4   14.25    6.04
   6  -3   4   19.42    7.25
  -6   3  -4   17.52    5.78
  -6   3  -4   14.53    6.06
   6  -3   5  432.62   20.47
   6  -3   5  474.02   21.59
   6  -3   6  132.90   12.79
   6  -3   6  136.27   12.12
   6  -3   7  230.97   15.58
   6  -3   8  148.43   11.71
   6  -3   9   29.44    6.83
   6  -3  10  103.36    8.07
  -6   2  10    2.26    3.34
  -6   2   9   98.19    8.46
  -6   2   9  101.84    9.02
  -6   2   8   17.51    6.25
  -6   2   8   21.80    6.53
  -6   2   8   16.03    5.20
  -6   2   7   36.92    7.82
  -6   2   7   41.02    7.99
  -6   2   7   44.39    7.46
  -6   2   6  193.82   15.53
  -6   2   5   50.59   10.39
  -6   2   5   49.17    8.23
  -6   2   5   44.32    7.47
  -6   2   4  109.20    9.62
  -6   2   4   93.92    8.48
  -6   2   4  113.35   12.20
  -6   2   4   85.61    9.05
  -6   2   4  116.71   10.31
  -6   2   3  836.23   28.35
  -6   2   3  775.23   28.74
  -6   2   3  851.07   28.95
  -6   2   3  890.90   29.57
  -6   2   3  863.26   28.55
  -6   2   3  838.11   29.00
  -6   2   3  853.13   30.63
  -6   2   2    6.40    4.68
  -6   2   2   -0.80    7.41
  -6   2   2    2.69    3.90
  -6   2   2    1.30    4.36
  -6   2   2    4.77    5.38
  -6   2   1 1322.88   41.46
  -6   2   1 1431.30   41.19
  -6   2   1 1450.33   41.65
  -6   2   1 1318.02   42.14
  -6   2   1 1339.58   40.45
  -6   2   0  694.02   25.36
  -6   2   0  642.63   24.58
  -6   2  -1  208.40   12.88
  -6   2  -1  181.31   12.50
  -6   2  -1  180.97   11.40
  -6   2  -2  298.89   15.01
  -6   2  -2  278.42   14.09
   6  -2   2  314.43   14.63
   6  -2   2  302.53   14.32
  -6   2  -2  315.43   15.77
  -6   2  -2  324.07   16.48
   6  -2   3  331.97   15.27
  -6   2  -3  313.00   15.66
   6  -2   3  310.19   14.55
  -6   2  -3  312.13   15.78
  -6   2  -3  295.90   15.91
   6  -2   3  319.56   15.93
   6  -2   4   38.80    7.53
   6  -2   4   27.31    7.03
   6  -2   4   40.40    6.37
  -6   2  -4   33.88    6.48
  -6   2  -4   34.54    6.76
  -6   2  -4   20.18    5.69
   6  -2   4   43.22    6.74
  -6   2  -4   24.36    6.37
   6  -2   5  138.49   10.68
  -6   2  -5  120.44   10.44
  -6   2  -5  102.51    9.22
  -6   2  -5  107.36    9.43
  -6   2  -5  126.17   10.25
   6  -2   5  120.11   11.45
   6  -2   5  124.31   10.60
   6  -2   6  347.81   17.65
   6  -2   6  338.14   17.38
   6  -2   6  334.35   18.40
   6  -2   6  367.72   19.09
   6  -2   7  150.12   12.94
   6  -2   7  171.74   13.50
   6  -2   8  301.13   16.63
   6  -2   8  316.58   17.62
   6  -2   8  348.62   18.25
   6  -2  10   36.19    6.91
   6  -2  11  108.25    8.78
  -6   1   9   45.84    6.89
  -6   1   9   47.62    6.20
  -6   1   8   31.20    6.75
  -6   1   8   28.33    6.73
  -6   1   7   35.32    6.85
  -6   1   7   41.29    8.04
  -6   1   7   35.41    7.46
  -6   1   6   27.47    7.93
  -6   1   5  179.27   12.59
  -6   1   5  153.93   13.89
  -6   1   5  169.28   12.33
  -6   1   4  300.66   15.59
  -6   1   4  270.79   14.94
  -6   1   4  306.03   17.60
  -6   1   3  703.48   26.95
  -6   1   3  692.89   25.42
  -6   1   3  738.72   25.44
  -6   1   3  740.86   25.72
  -6   1   3  776.11   26.18
  -6   1   3  735.87   27.43
  -6   1   2   35.34    6.11
  -6   1   2   47.64    7.07
  -6   1   2   34.11    5.55
  -6   1   2   53.95    7.04
  -6   1   2   35.74    8.19
  -6   1   1  229.51   13.55
  -6   1   1  240.73   13.38
  -6   1   1  253.47   13.81
  -6   1   1  239.70   13.24
  -6   1   0 1058.50   32.60
  -6   1   0 1036.20   33.14
  -6   1   0  972.06   31.98
  -6   1  -1  201.36   12.07
  -6   1  -1  190.80   12.26
  -6   1  -1  188.07   11.08
  -6   1  -2 1054.50   32.64
  -6   1  -2 1025.52   33.33
  -6   1  -2 1020.84   31.73
  -6   1  -3  405.60   17.34
  -6   1  -3  392.66   17.54
   6  -1   3  388.01   16.59
  -6   1  -3  373.39   15.89
  -6   1  -4   12.97    4.70
  -6   1  -4   12.63    5.29
   6  -1   4   14.94    5.22
   6  -1   5  139.18   10.10
   6  -1   5  136.03   10.62
  -6   1  -5  123.20    9.58
   6  -1   5  150.14   11.51
  -6   1  -5  127.35    9.81
   6  -1   6  191.79   13.64
   6  -1   6  207.33   13.70
   6  -1   6  200.18   12.89
   6  -1   6  191.90   12.18
   6  -1   7   57.33    9.14
   6  -1   7   54.20    7.95
   6  -1   7   61.90    8.90
   6  -1   7   57.77    7.79
   6  -1   8  581.29   22.87
   6  -1   8  605.69   24.05
   6  -1   8  636.05   25.45
   6  -1   9   12.45    5.82
   6  -1   9   17.48    6.87
   6  -1  10   25.96    6.03
   6  -1  10   29.99    7.37
   6  -1  11  108.52    8.97
  -6   0  10   22.38    7.45
  -6   0   9   77.27    7.81
  -6   0   9   84.03    7.19
  -6   0   8  112.39   10.05
  -6   0   8   98.09    9.11
  -6   0   7   -2.45    5.51
  -6   0   7    0.85    6.30
  -6   0   6  250.94   15.47
  -6   0   6  285.24   16.21
  -6   0   5   74.82    9.50
  -6   0   5   76.01    8.63
  -6   0   5   71.73    8.87
  -6   0   4   48.58    7.16
  -6   0   4   33.02    6.91
  -6   0   4   38.24    7.61
  -6   0   4   40.49    6.52
  -6   0   3  465.22   19.16
  -6   0   3  499.55   19.89
  -6   0   3  522.20   22.07
  -6   0   3  495.51   20.89
  -6   0   3  490.17   19.36
  -6   0   2  211.00   13.57
  -6   0   2  186.81   11.47
  -6   0   2  210.06   12.44
  -6   0   1  455.25   18.94
  -6   0   1  453.78   18.91
  -6   0   1  474.04   18.91
  -6   0   1  444.08   18.58
  -6   0   0  273.64   13.63
  -6   0   0  293.56   14.03
  -6   0   0  266.09   13.75
  -6   0  -1   69.81    6.77
  -6   0  -1   76.04    7.79
  -6   0  -1   77.17    7.46
  -6   0  -2  375.70   15.87
  -6   0  -2  394.26   16.82
  -6   0  -2  378.29   16.77
  -6   0  -3 1281.78   37.61
   6   0   3 1358.99   37.57
  -6   0  -3 1314.61   38.65
  -6   0  -3 1316.77   38.92
  -6   0  -4   30.69    4.59
  -6   0  -4   30.61    5.34
   6   0   4   39.86    6.12
  -6   0  -5  407.52   17.58
  -6   0  -5  375.00   17.05
   6   0   5  429.45   18.84
   6   0   5  417.10   17.59
   6   0   6   92.95    8.38
   6   0   6   86.44    9.14
   6   0   6   89.86    9.77
   6   0   6   86.41    8.86
   6   0   7  198.57   12.08
   6   0   7  178.18   12.25
   6   0   7  189.50   13.26
   6   0   7  188.55   13.28
   6   0   8  198.24   13.92
   6   0   8  187.70   13.73
   6   0   9  222.87   14.34
   6   0   9  197.79   12.94
   6   0  10   24.45    6.11
   6   0  11  245.51   12.47
   6   0  11  209.27   10.87
  -6  -1  10    7.35    7.16
  -6  -1   9  131.88    9.38
  -6  -1   9  120.28    8.47
  -6  -1   8  109.79    9.89
  -6  -1   8  127.55    9.65
  -6  -1   7    0.74    4.66
  -6  -1   7    1.90    5.49
  -6  -1   6  102.99   10.02
  -6  -1   5  174.51   12.82
  -6  -1   5  183.62   12.41
  -6  -1   5  170.18   12.35
  -6  -1   4    3.93    5.82
  -6  -1   4    6.22    5.05
  -6  -1   4    3.65    3.85
  -6  -1   4    3.63    5.15
  -6  -1   3  226.91   12.34
  -6  -1   3  241.66   13.68
  -6  -1   3  232.78   12.71
  -6  -1   3  250.19   13.01
  -6  -1   3  235.63   14.01
  -6  -1   2  418.67   17.35
  -6  -1   2  425.51   17.93
  -6  -1   2  416.84   18.36
  -6  -1   2  433.21   18.48
  -6  -1   1  260.00   13.32
  -6  -1   1  270.39   13.66
  -6  -1   1  249.57   13.41
   6   1  -1  262.47   13.01
  -6  -1   0 1824.57   50.55
   6   1   0 1848.96   50.12
  -6  -1   0 1845.94   50.52
  -6  -1  -1  118.00    8.56
  -6  -1  -1  116.91    8.65
   6   1   1  102.52    8.03
  -6  -1  -2  285.42   13.77
   6   1   2  273.19   13.19
  -6  -1  -3  975.84   30.31
   6   1   3  929.91   29.74
   6   1   4   82.40    7.22
   6   1   4   80.72    7.28
  -6  -1  -4   85.14    7.41
  -6  -1  -4   70.38    7.45
  -6  -1  -4   75.55    6.68
   6   1   5  338.26   15.16
  -6  -1  -5  341.95   15.48
  -6  -1  -5  334.98   15.20
   6   1   5  343.19   15.86
   6   1   6  472.81   18.89
  -6  -1  -6  450.80   18.23
   6   1   6  468.98   20.87
  -6  -1  -6  435.86   17.78
   6   1   6  420.57   18.82
   6   1   7  102.15    8.60
   6   1   7   99.50    9.21
   6   1   7   90.12   10.19
   6   1   7  111.12    9.99
   6   1   8    9.70    5.78
   6   1   8   17.69    6.91
   6   1   8   15.14    6.97
   6   1   9  502.25   20.75
   6   1   9  486.18   21.64
   6   1  10   -2.29    4.89
   6   1  10   -4.60    6.18
   6   1  11   67.57    7.65
   6   1  11   63.54    8.13
   6   1  12  145.83    8.35
   6   1  12    1.21    5.38
  -6  -2   9   43.88    5.08
  -6  -2   9   37.07    6.61
  -6  -2   8  155.98   10.98
  -6  -2   8  180.41   10.75
  -6  -2   8  165.19   10.53
  -6  -2   7   -2.26    5.00
  -6  -2   7    1.07    4.41
  -6  -2   6  134.82   11.40
  -6  -2   5  141.21   10.95
  -6  -2   5  145.09   11.87
  -6  -2   4    2.21    3.59
  -6  -2   4    0.38    5.31
  -6  -2   4   -0.88    5.68
  -6  -2   3   38.22    7.25
  -6  -2   3   52.78    6.74
  -6  -2   2  834.62   27.75
  -6  -2   2  879.07   28.37
  -6  -2   2  856.12   28.40
  -6  -2   2  869.97   29.32
  -6  -2   2  861.26   29.17
   6   2  -2  875.07   28.11
   6   2  -1    5.52    3.66
  -6  -2   1    8.73    4.55
  -6  -2   1    7.78    4.52
  -6  -2   1    6.96    3.95
  -6  -2   1    4.83    5.00
  -6  -2   1   10.97    4.43
  -6  -2   0 1010.71   31.47
  -6  -2   0 1000.65   31.66
   6   2   0 1038.29   31.56
  -6  -2   0  975.12   30.52
   6   2   0 1032.47   31.38
  -6  -2  -1  471.94   18.35
  -6  -2  -1  453.72   18.48
   6   2   1  486.06   18.66
  -6  -2  -1  444.17   17.15
   6   2   1  469.73   18.24
   6   2   2  241.23   12.42
   6   2   2  227.19   11.86
  -6  -2  -2  220.21   11.90
  -6  -2  -2  219.57   12.11
   6   2   3  715.79   24.27
  -6  -2  -3  690.58   24.32
   6   2   3  696.88   23.92
  -6  -2  -3  714.34   24.26
   6   2   4  269.51   13.44
   6   2   4  266.37   12.10
  -6  -2  -4  276.20   13.36
   6   2   4  253.63   12.78
  -6  -2  -4  276.98   13.71
  -6  -2  -4  276.24   13.64
   6   2   5  163.86    9.90
  -6  -2  -5  154.09    9.94
   6   2   5  153.54    9.73
  -6  -2  -5  167.99   10.52
  -6  -2  -5  159.88   10.34
   6   2   6 1107.43   32.86
   6   2   6 1013.05   32.56
  -6  -2  -6 1044.53   32.35
   6   2   6 1095.90   32.65
  -6  -2  -6 1051.28   32.48
  -6  -2  -6 1053.61   32.84
   6   2   7   27.85    6.13
   6   2   7   31.50    7.60
   6   2   7   29.63    7.08
   6   2   8   12.54    5.55
   6   2   8   12.35    6.35
   6   2   8   13.12    6.64
   6   2   9  146.71   11.06
   6   2   9  172.22   13.46
   6   2   9  173.63   12.77
   6   2  10   72.66    8.23
   6   2  10   80.94    9.27
   6   2  11  107.06    9.74
   6   2  11  107.53    9.03
   6   2  12   37.48    5.46
   6   2  13    5.49    8.88
  -6  -3   9   21.11    7.02
  -6  -3   8  123.59    8.84
  -6  -3   8  135.44    9.31
  -6  -3   8  140.96    9.07
  -6  -3   7   13.21    5.37
  -6  -3   7   10.72    5.56
  -6  -3   7    9.76    4.72
  -6  -3   7   18.32    5.82
  -6  -3   6   90.30    9.43
  -6  -3   6   74.99    8.30
  -6  -3   6   82.79    9.18
  -6  -3   5  704.40   26.97
  -6  -3   4    6.30    6.02
  -6  -3   4    7.35    5.67
  -6  -3   3  228.52   14.10
  -6  -3   3  220.68   12.96
   6   3  -2  100.62    8.10
  -6  -3   2   97.22    8.23
  -6  -3   2  101.01    9.65
  -6  -3   2  104.73    8.56
  -6  -3   2   90.00    8.20
  -6  -3   2   98.21    8.65
  -6  -3   1   39.61    5.75
   6   3  -1   42.13    5.59
  -6  -3   1   48.98    6.41
  -6  -3   1   40.25    6.75
  -6  -3   1   44.19    6.32
   6   3  -1   38.31    6.24
   6   3   0  212.84   12.04
   6   3   0  205.93   11.49
  -6  -3   0  203.05   11.73
  -6  -3   0  219.78   12.25
  -6  -3   0  226.69   12.31
  -6  -3   0  213.83   11.82
   6   3   1  793.85   26.57
   6   3   1  807.88   26.35
  -6  -3  -1  774.43   25.23
  -6  -3  -1  802.87   26.84
  -6  -3  -1  767.87   26.56
  -6  -3  -1  835.39   26.82
   6   3   2   80.76    6.99
   6   3   2   70.31    7.54
  -6  -3  -2   71.25    7.34
  -6  -3  -2   69.66    7.33
  -6  -3  -2   70.80    6.95
   6   3   3 1182.63   34.98
   6   3   3 1177.53   35.27
  -6  -3  -3 1154.21   35.38
  -6  -3  -3 1186.38   35.51
  -6  -3  -3 1156.07   35.08
   6   3   4  345.35   15.05
  -6  -3  -4  314.46   14.73
   6   3   4  322.13   15.00
  -6  -3  -4  347.09   15.52
  -6  -3  -4  341.20   15.46
   6   3   5   15.94    4.08
   6   3   5   10.77    4.87
  -6  -3  -5    6.71    4.33
  -6  -3  -5    5.43    4.07
  -6  -3  -5    7.88    4.25
   6   3   5    4.55    3.89
   6   3   6 1004.06   30.70
  -6  -3  -6 1013.50   31.36
  -6  -3  -6 1000.32   31.40
   6   3   6  961.13   30.69
  -6  -3  -6  997.13   31.40
   6   3   7  151.90   10.41
   6   3   7  123.43   10.08
   6   3   8  303.51   15.37
   6   3   8  340.57   19.05
   6   3   8  300.58   15.79
   6   3   9   98.54   11.30
   6   3   9  106.15   10.18
   6   3  10  215.21   13.02
   6   3  10  249.31   15.73
   6   3  10  222.64   13.86
   6   3  10  235.61   15.99
   6   3  11    6.22    4.69
   6   3  11    6.63    5.94
   6   3  12  156.96    9.64
   6   3  13    2.51    8.71
   6   3  13    6.01    3.40
  -6  -4   8   89.50    7.62
  -6  -4   7   69.13    7.21
  -6  -4   7   89.01    7.96
  -6  -4   7   69.27    7.50
  -6  -4   6  111.10    9.56
  -6  -4   6  117.14    9.63
  -6  -4   6  105.99    9.54
  -6  -4   5  171.00   11.81
  -6  -4   5  161.53   12.03
  -6  -4   5  164.72   11.83
  -6  -4   5  177.89   12.46
  -6  -4   4  230.22   14.05
  -6  -4   4  233.12   14.08
  -6  -4   4  217.05   13.33
  -6  -4   3  232.13   13.33
   6   4  -2  250.61   13.51
   6   4  -2  244.98   13.00
  -6  -4   2  256.10   13.74
  -6  -4   2  254.23   13.59
  -6  -4   2  273.75   14.49
  -6  -4   2  267.64   13.89
   6   4  -1  122.02    8.95
  -6  -4   1  112.77    9.12
  -6  -4   1  110.29    9.02
   6   4  -1  106.89    9.12
  -6  -4   1  108.82    8.91
   6   4   0  224.30   12.19
  -6  -4   0  231.84   12.80
  -6  -4   0  222.84   12.64
   6   4   0  214.38   12.40
  -6  -4   0  238.51   12.89
   6   4   1  655.68   23.55
  -6  -4  -1  658.35   23.98
  -6  -4  -1  666.55   24.09
   6   4   1  677.33   24.22
  -6  -4  -1  696.01   24.29
   6   4   2   86.30    7.49
  -6  -4  -2   84.89    8.04
  -6  -4  -2   86.88    7.99
   6   4   2   86.02    8.14
  -6  -4  -2   86.13    7.79
   6   4   3 1168.24   35.63
  -6  -4  -3 1196.92   36.33
  -6  -4  -3 1191.19   36.22
   6   4   3 1193.21   36.15
  -6  -4  -3 1217.71   36.44
   6   4   4  297.22   14.21
  -6  -4  -4  301.67   14.66
   6   4   4  311.85   14.94
  -6  -4  -4  289.80   14.45
  -6  -4  -4  317.28   15.14
   6   4   5   30.15    4.87
   6   4   5   25.13    5.74
  -6  -4  -5   33.79    5.75
  -6  -4  -5   26.31    5.82
  -6  -4  -5   37.08    5.84
   6   4   6  677.72   23.03
  -6  -4  -6  679.98   24.37
   6   4   6  652.68   23.69
   6   4   6  637.60   23.21
  -6  -4  -6  702.27   24.52
  -6  -4  -6  689.56   24.24
   6   4   7  164.03   10.54
   6   4   7  144.05   10.02
   6   4   7  135.88    9.38
  -6  -4  -7  163.02   10.66
   6   4   8   10.89    5.18
   6   4   8   17.72    7.52
   6   4   9  393.81   21.34
   6   4   9  366.46   17.39
   6   4  10  325.16   15.98
   6   4  10  352.46   19.22
   6   4  10  362.27   20.02
   6   4  11    4.84    4.74
   6   4  11   -0.95    6.27
   6   4  12  121.92    8.61
   6   4  13   -0.40    9.38
   6   4  13   10.76    3.84
  -6  -5   7   46.69    5.71
  -6  -5   7   55.90    6.33
  -6  -5   6   71.37    7.83
  -6  -5   6   64.70    7.33
  -6  -5   6   60.10    7.08
  -6  -5   6   59.34    7.04
  -6  -5   5  144.93   10.77
  -6  -5   5  124.67   10.24
  -6  -5   5  138.99   10.91
  -6  -5   4  135.89   10.87
  -6  -5   4  128.24   10.36
  -6  -5   3   75.42    8.83
  -6  -5   3   68.63    8.47
  -6  -5   2  555.26   22.40
  -6  -5   2  586.88   23.08
  -6  -5   2  546.32   22.10
   6   5  -1  179.35   11.67
  -6  -5   1  170.14   11.52
  -6  -5   1  195.03   12.05
   6   5  -1  178.38   11.13
  -6  -5   1  196.75   12.42
  -6  -5   1  202.94   12.17
   6   5   0   27.70    5.11
  -6  -5   0   22.82    5.77
   6   5   0   27.49    6.10
  -6  -5   0   22.92    5.47
  -6  -5   0   20.78    5.23
  -6  -5  -1  533.26   21.37
  -6  -5  -1  526.16   21.21
   6   5   1  561.33   21.55
  -6  -5  -1  533.27   21.39
  -6  -5  -2  112.68    9.38
  -6  -5  -2  114.45    9.43
   6   5   2  125.48    9.77
  -6  -5  -2  129.76    9.90
  -6  -5  -3  662.00   24.28
  -6  -5  -3  647.48   24.07
   6   5   3  668.64   24.21
  -6  -5  -3  628.91   23.89
  -6  -5  -4  472.22   19.53
  -6  -5  -4  457.43   19.41
  -6  -5  -4  480.69   19.74
   6   5   4  451.43   19.29
  -6  -5  -5    2.03    4.54
   6   5   5    0.39    4.57
  -6  -5  -5    2.00    4.49
  -6  -5  -5    0.41    4.08
  -6  -5  -6  184.16   11.85
  -6  -5  -6  180.01   11.68
  -6  -5  -6  194.04   12.08
   6   5   6  175.09   10.51
   6   5   6  175.48   11.38
   6   5   6  176.52   10.95
  -6  -5  -7  851.60   28.87
   6   5   7  809.14   27.36
   6   5   7  811.93   26.87
  -6  -5  -7  774.34   27.49
  -6  -5  -7  849.89   28.31
   6   5   7  784.71   26.92
   6   5   8   28.77    8.39
   6   5   8   29.90    6.10
   6   5   9  479.45   23.61
   6   5   9  464.52   19.49
   6   5  10   15.07    6.82
   6   5  10    8.00    6.70
   6   5  10    6.71    5.15
   6   5  11   14.52    7.05
   6   5  11   13.94    5.33
   6   5  12   33.01    6.57
   6   5  12   37.99    5.67
   6   5  13  195.86    9.43
  -6  -6   5  335.45   15.43
  -6  -6   5  293.39   14.11
  -6  -6   5  318.87   15.14
  -6  -6   4  119.98   10.35
  -6  -6   4  121.09   10.41
  -6  -6   4  116.35    9.92
  -6  -6   3   11.97    5.97
  -6  -6   2  492.68   20.98
  -6  -6   2  528.41   21.99
   6   6  -1  169.69   11.76
   6   6  -1  162.60   10.86
  -6  -6   1  178.69   11.93
  -6  -6   1  172.44   12.03
  -6  -6   1  162.21   11.98
  -6  -6   1  150.29   11.14
  -6  -6   0   85.68    8.70
  -6  -6   0   82.27    8.36
  -6  -6   0   95.14    9.25
   6   6   0  101.00    9.36
  -6  -6   0   89.57    8.87
  -6  -6   0   97.62    9.17
  -6  -6  -1  245.06   13.41
  -6  -6  -1  245.69   14.45
   6   6   1  252.74   14.21
  -6  -6  -1  243.11   14.09
  -6  -6  -1  236.07   13.92
  -6  -6  -2  161.75   10.46
  -6  -6  -2  167.90   11.52
  -6  -6  -2  143.45   10.95
   6   6   2  151.05   11.20
  -6  -6  -2  164.91   11.64
  -6  -6  -3   84.78    8.81
  -6  -6  -3   94.32    9.04
   6   6   3  101.33    9.47
  -6  -6  -3   85.45    8.81
  -6  -6  -4 1542.74   46.24
  -6  -6  -4 1563.48   46.43
  -6  -6  -4 1611.53   47.14
   6   6   4 1584.14   46.23
  -6  -6  -5   31.08    6.16
   6   6   5   29.70    6.34
  -6  -6  -5   25.11    6.09
  -6  -6  -5   25.82    5.75
  -6  -6  -6  840.09   29.19
  -6  -6  -6  827.72   29.01
   6   6   6  812.36   28.50
  -6  -6  -6  824.87   29.59
  -6  -6  -7  182.99   12.42
   6   6   7  167.02   11.27
   6   6   7  162.78   10.71
  -6  -6  -7  173.03   11.80
   6   6   7  158.22   10.60
   6   6   8    6.36    6.83
   6   6   9  252.06   13.83
   6   6   9  282.33   17.21
   6   6  10  351.63   16.16
   6   6  10  364.16   19.07
   6   6  10  343.14   18.61
   6   6  11   18.01    6.94
   6   6  11   20.12    5.64
   6   6  12   48.20    7.40
   6   6  12   40.71    5.87
   6   6  13  113.57    7.16
  -6  -7   5  164.30    9.61
  -6  -7   4  190.06   11.82
  -6  -7   4  171.35   11.18
  -6  -7   3   19.40    5.78
  -6  -7   3   10.62    6.27
  -6  -7   2  262.09   14.63
  -6  -7   1  223.52   13.55
   6   7  -1  229.32   13.27
  -6  -7   1  207.78   12.97
  -6  -7   1  233.83   14.18
  -6  -7   0    9.13    5.42
  -6  -7   0    6.93    5.15
  -6  -7   0    9.63    5.24
  -6  -7  -1  336.18   17.10
   6   7   1  330.05   16.84
  -6  -7  -1  318.99   17.24
  -6  -7  -1  282.44   15.36
  -6  -7  -2  506.92   21.77
  -6  -7  -2  481.55   19.95
  -6  -7  -2  496.94   22.19
   6   7   2  503.91   21.58
  -6  -7  -3   35.62    6.98
   6   7   3   27.25    6.67
  -6  -7  -3   22.32    6.39
  -6  -7  -3   39.71    7.16
  -6  -7  -4  341.78   17.99
  -6  -7  -4  337.84   17.39
  -6  -7  -4  349.86   17.57
   6   7   4  338.42   17.28
  -6  -7  -5   78.28    8.99
  -6  -7  -5   84.96    8.90
   6   7   5   71.12    8.44
  -6  -7  -6  147.73   11.70
   6   7   6  160.22   11.50
  -6  -7  -6  153.54   11.54
  -6  -7  -7  382.18   18.25
   6   7   8  136.82    9.99
   6   7   8  138.34   12.06
   6   7   9   77.71    8.03
   6   7   9   61.51    9.26
   6   7   9   71.45    9.15
   6   7  10  331.65   15.44
   6   7  11    9.10    4.87
   6   7  11    4.04    5.94
   6   7  12   85.91    7.08
   6   7  12   80.89    8.11
   6   7  13   -1.66    7.30
  -6  -8   4  145.26    9.35
  -6  -8   3    4.61    5.38
  -6  -8   2  103.37    9.84
  -6  -8   1  527.99   22.16
  -6  -8   0    3.78    5.15
   6   8   0    2.10    5.06
   6   8   1  637.04   25.10
  -6  -8  -1  624.16   25.29
  -6  -8  -2   98.25    9.77
  -6  -8  -2   84.05    8.65
  -6  -8  -3    6.07    5.26
  -6  -8  -4  154.03   12.12
  -6  -8  -5  554.65   23.67
  -6  -8  -6    6.45    5.09
  -6  -8  -7  469.40   21.51
   6   8   7  526.31   21.28
   6   8   8    6.39    6.26
   6   8   8    5.49    4.94
   6   8   8    5.20    5.72
   6   8   8    4.94    4.97
  -6  -8  -8   11.83    5.45
   6   8   9   68.23    7.53
   6   8  10   96.92    8.54
   6   8  10   94.83   10.06
   6   8  10   85.05    8.81
   6   8  11   15.54    6.18
   6   8  11   19.75    4.85
   6   8  12   59.55    7.17
   6   8  12   60.73    5.94
  -6  -9   3   40.08    5.87
  -6  -9   2  201.97   11.04
  -6  -9   2  263.25   13.50
  -6  -9   1   92.22    8.49
  -6  -9   1  115.83   10.03
  -6  -9   0   46.59    7.56
  -6  -9   0   31.62    7.08
   6   9   0   28.80    6.29
  -6  -9  -1  197.42   13.01
  -6  -9  -1  192.72   13.55
   6   9   1  190.08   12.73
  -6  -9  -2  418.54   19.12
   6   9   2  428.32   20.17
  -6  -9  -2  439.62   20.83
   6   9   3   11.97    6.40
  -6  -9  -3   17.86    6.04
  -6  -9  -3   11.23    5.70
   6   9   4  190.27   13.71
  -6  -9  -4  189.27   13.91
   6   9   5  128.01   11.55
  -6  -9  -5  134.11   11.79
   6   9   6  129.65   11.17
  -6  -9  -6  136.40   11.74
   6   9   7  540.19   22.19
  -6  -9  -7  545.96   23.48
   6   9   8   79.55    8.51
   6   9   9  117.96    9.09
   6   9   9  102.89    8.60
   6   9   9  122.78   10.80
   6   9  10  309.82   15.54
   6   9  10  296.28   13.30
   6   9  11   10.45    5.05
   6   9  11    8.42    3.95
  -6 -10   2   66.72    6.60
  -6 -10   1  119.26    8.01
  -6 -10   1  164.83   10.02
  -6 -10   0   11.64    5.14
  -6 -10   0   18.53    5.75
   6  10   0   15.93    4.79
  -6 -10  -1   60.19    7.35
  -6 -10  -1   61.48    7.71
  -6 -10  -1   74.02    8.27
   6  10   1   66.18    7.95
  -6 -10  -2  245.49   13.86
   6  10   2  258.54   14.89
  -6 -10  -2  254.11   15.23
   6  10   3   12.87    6.39
  -6 -10  -3   16.79    5.91
   6  10   4  201.97   14.04
   6  10   5  195.55   13.71
   6  10   6   37.17    7.28
  -6 -10  -7   56.71    7.99
   6  10   7   43.60    7.28
  -6 -10  -8  339.19   15.73
   6  10   8  312.19   15.16
   6  10   8  303.98   14.85
   6  10   9    0.65    4.69
   6  10  10   43.80    4.92
   6  10  10   47.60    6.19
  -6 -11   1  150.62    9.13
  -6 -11   0   23.55    5.00
  -6 -11  -1   44.68    5.45
  -6 -11  -1   55.31    6.11
   6  11   1   48.30    5.60
  -6 -11  -1   43.37    5.27
  -6 -11  -2  293.72   13.75
  -6 -11  -2  287.31   12.93
   6  11   2  268.15   13.00
   6  11   3   36.97    6.09
  -6 -11  -3   31.56    5.88
  -6 -11  -3   31.93    5.45
   6  11   4   99.77    8.88
  -6 -11  -4   98.50    9.47
   6  11   5  303.55   15.30
  -6 -11  -5  306.69   15.89
  -6 -11  -6   -0.39    4.63
   6  11   6   -2.92    5.14
  -6 -11  -7    6.22    4.40
   6  11   7    6.43    4.68
   6  11   8  118.93    8.22
  -6 -11  -8  148.46    9.00
  -6 -11  -9    6.84    2.90
  -6 -12  -2  100.51    6.25
  -6 -12  -3   41.30    5.03
   6  12   3   38.91    4.70
  -6 -12  -4    4.25    3.85
   6  12   4    5.59    3.60
   6  12   5  154.75    9.08
  -6 -12  -5  192.32   10.24
  -6 -12  -6   42.24    5.74
   6  12   6   39.70    5.10
  -6 -12  -7   66.70    6.52
   6  12   7   56.21    5.39
  -6 -12  -8  142.29    7.90
  -7   9   3   14.42    5.10
  -7   9   2  135.59    8.39
  -7   9   1   34.76    6.10
  -7   9   1   22.13    3.96
  -7   9   0    8.63    5.37
   7  -9   2   36.58    5.84
   7  -8  -5  198.46    8.95
   7  -8  -4   95.05    6.60
  -7   8   4   96.21    6.77
  -7   8   4   75.86    6.37
  -7   8   3    4.01    3.94
   7  -8  -3    1.27    4.39
  -7   8   3    9.57    4.23
   7  -8  -2  119.10    8.18
  -7   8   2  136.34    8.87
  -7   8   2  122.24    8.68
   7  -8  -1  101.97    7.72
  -7   8   1  124.76    8.47
  -7   8   1  120.14    8.52
   7  -8   0  106.21    7.50
  -7   8   0   99.39    7.61
  -7   8   0  101.83    7.80
  -7   8  -1  183.54    9.92
  -7   8  -1  167.51    9.33
  -7   8  -2    8.42    3.34
  -7   8  -2   12.03    3.65
   7  -8   3    4.55    4.98
   7  -8   4   79.64    7.07
  -7   7   7   31.75    6.23
  -7   7   6   36.97    4.82
  -7   7   6   47.38    6.46
  -7   7   5   78.71    6.77
  -7   7   5   83.53    8.01
  -7   7   4  226.99   11.23
  -7   7   4  209.31   11.18
  -7   7   4  232.20   12.02
  -7   7   4  188.93   10.88
  -7   7   3   11.32    4.21
  -7   7   3   14.50    5.17
  -7   7   3   16.55    5.43
  -7   7   2  283.20   14.25
   7  -7  -2  269.41   12.99
  -7   7   2  264.56   14.02
  -7   7   1  279.65   14.23
   7  -7  -1  286.98   13.18
  -7   7   1  261.09   14.27
   7  -7   0   -3.83    5.67
  -7   7   0    1.11    4.73
  -7   7   0    1.42    5.30
  -7   7  -1  232.76   12.79
   7  -7   1  260.84   12.27
  -7   7  -1  260.36   13.47
   7  -7   2  152.92    9.14
  -7   7  -2  150.66    9.67
  -7   7  -3    3.38    3.72
  -7   7  -3    1.72    3.84
   7  -7   4  226.26   11.10
   7  -7   5   30.63    5.67
   7  -7   6   10.82    5.62
  -7   6   7   65.91    6.18
  -7   6   7   87.19    7.13
  -7   6   6   43.76    7.46
  -7   6   6   45.86    5.94
  -7   6   5   85.35    9.42
  -7   6   5   67.50    7.41
  -7   6   4  207.14   12.18
  -7   6   4  245.39   13.06
  -7   6   4  215.41   12.40
  -7   6   4  235.22   13.61
  -7   6   3   27.61    6.57
  -7   6   3   26.42    5.66
  -7   6   3   28.27    6.62
  -7   6   2  369.19   17.85
  -7   6   2  360.33   16.35
  -7   6   2  399.26   18.46
   7  -6  -1  118.34    9.54
  -7   6   1  111.87   10.58
  -7   6   1  126.16   10.60
   7  -6   0   24.48    6.11
  -7   6   0   16.27    6.19
  -7   6   0   19.42    6.55
   7  -6   1  218.40   12.00
  -7   6  -1  241.07   13.94
   7  -6   2   73.63    7.67
  -7   6  -2   77.60    8.24
  -7   6  -2   55.68    7.68
  -7   6  -3    8.45    4.89
  -7   6  -3   -4.20    4.92
   7  -6   3    4.71    4.70
   7  -6   5  278.75   13.32
   7  -6   6    5.03    4.08
   7  -6   7  109.71    7.90
  -7   5   8   18.41    4.72
  -7   5   8   11.32    3.62
  -7   5   7  186.28   10.86
  -7   5   7  170.67   10.10
  -7   5   6   88.42    8.28
  -7   5   6  114.31   10.74
  -7   5   5   19.59    5.92
  -7   5   5   15.38    7.85
  -7   5   4  157.01   11.40
  -7   5   4  169.00   13.05
  -7   5   4  163.79   11.89
  -7   5   4  160.08   11.23
  -7   5   3  130.41   10.97
  -7   5   3  120.52   11.53
  -7   5   3  147.08   11.62
  -7   5   2  340.45   17.95
  -7   5   1  343.41   18.54
   7  -5   0   -6.03    6.97
   7  -5   0    5.95    4.61
  -7   5   0   10.07    6.46
   7  -5   1  401.09   17.46
  -7   5  -1  401.21   20.13
   7  -5   1  416.18   18.27
   7  -5   2  637.47   22.20
  -7   5  -2  552.49   23.51
  -7   5  -2  568.46   23.88
   7  -5   2  560.15   22.31
  -7   5  -3   51.36    7.73
   7  -5   3   46.67    6.77
  -7   5  -3   41.52    7.45
   7  -5   3   48.28    6.90
  -7   5  -4  135.35    9.69
  -7   5  -4   79.60    8.26
   7  -5   5  100.15    9.64
   7  -5   6   33.37    6.41
   7  -5   7   89.67    7.45
   7  -5   8   91.78    7.90
  -7   4   8    0.25    4.10
  -7   4   8    0.70    3.16
  -7   4   8    2.93    3.36
  -7   4   7  144.67    9.58
  -7   4   7  171.17   10.54
  -7   4   6   96.86    9.10
  -7   4   6   77.78    7.79
  -7   4   5   21.28    9.12
  -7   4   5   10.54    5.89
  -7   4   4  131.61   10.80
  -7   4   4  138.14   13.47
  -7   4   4  129.77   11.10
  -7   4   3  170.82   12.88
  -7   4   2    2.10    6.31
  -7   4   2    3.20    6.70
  -7   4   1 1162.37   39.21
  -7   4   1 1156.32   39.42
  -7   4   0  145.71   12.99
  -7   4   0  174.62   14.31
  -7   4   0  137.39   13.35
  -7   4  -1  354.07   19.53
  -7   4  -1  366.96   19.94
  -7   4  -1  304.35   19.20
  -7   4  -2  727.69   29.00
   7  -4   2  713.45   25.19
  -7   4  -3    1.95    5.91
   7  -4   3    4.78    5.58
   7  -4   3    4.06    5.31
  -7   4  -4  102.33    9.80
  -7   4  -4   80.70    9.31
   7  -4   4   95.96    9.39
   7  -4   5  394.04   19.43
   7  -4   5  375.82   17.35
   7  -4   6    2.87    5.95
   7  -4   7  118.05    9.73
   7  -4   8  197.12   10.69
   7  -4   9   -2.85    6.22
  -7   3   8    0.85    4.46
  -7   3   8    0.57    3.63
  -7   3   8    2.75    3.44
  -7   3   7  145.00   11.01
  -7   3   7  115.25    9.36
  -7   3   7  122.22    9.15
  -7   3   6  134.98   10.63
  -7   3   6  146.95   12.03
  -7   3   6  129.31   10.64
  -7   3   5    1.53    8.82
  -7   3   5    2.54    4.76
  -7   3   4  359.77   17.77
  -7   3   3  437.92   21.89
  -7   3   3  446.15   20.63
  -7   3   3  379.99   19.65
  -7   3   2   16.20    6.30
  -7   3   2   18.33    7.22
  -7   3   2   18.86    6.65
  -7   3   1  226.52   15.10
  -7   3   1  218.56   14.96
  -7   3   1  204.02   14.56
   7  -3  -1  208.43   12.24
  -7   3   1  229.79   14.93
  -7   3   0   10.35    5.65
  -7   3   0   27.23    7.79
  -7   3   0   12.50    6.13
   7  -3   0   11.33    4.69
  -7   3   0   19.57    7.15
  -7   3  -1   13.89    5.95
  -7   3  -1   15.23    7.16
  -7   3  -1   12.48    6.24
   7  -3   1   18.55    5.49
  -7   3  -1   19.03    6.97
  -7   3  -2  444.71   21.65
   7  -3   2  473.75   20.33
  -7   3  -2  445.67   21.40
  -7   3  -2  459.84   21.64
  -7   3  -2  438.14   21.95
  -7   3  -3  243.69   15.65
  -7   3  -3  264.22   15.60
  -7   3  -4  421.25   20.48
  -7   3  -4  373.63   18.71
   7  -3   5  449.88   20.21
   7  -3   6   35.45    6.38
   7  -3   6   39.60    8.55
   7  -3   8  238.50   13.37
   7  -3   9   25.32    5.49
   7  -3  10   48.94    7.72
  -7   2   8   23.11    5.49
  -7   2   8   19.67    4.97
  -7   2   7  116.76   10.48
  -7   2   7  126.42   10.03
  -7   2   7  110.11    8.94
  -7   2   6  404.64   18.86
  -7   2   6  412.48   19.11
  -7   2   6  419.73   19.85
  -7   2   5   16.15    5.55
  -7   2   5   16.11    7.36
  -7   2   4  494.36   21.11
  -7   2   3   80.05    9.01
  -7   2   3   57.08    7.74
  -7   2   3   73.01   11.21
  -7   2   2   17.49    5.95
  -7   2   2   28.05    7.05
  -7   2   2   18.30    6.57
  -7   2   2   26.09    6.50
  -7   2   2   22.85    8.91
  -7   2   1  336.95   17.51
   7  -2  -1  314.71   14.65
  -7   2   1  320.86   16.98
  -7   2   1  326.77   17.37
  -7   2   1  286.13   16.84
   7  -2   0  811.50   27.23
  -7   2   0  842.71   29.93
  -7   2   0  842.32   30.30
  -7   2   0  790.10   30.61
   7  -2   1  341.26   16.00
  -7   2  -1  368.60   18.07
  -7   2  -1  375.61   18.64
  -7   2  -1  325.48   18.64
  -7   2  -2  821.71   29.46
   7  -2   2  800.51   27.68
  -7   2  -2  768.53   28.94
  -7   2  -2  843.94   29.99
  -7   2  -2  755.92   29.87
  -7   2  -3  106.71   10.21
   7  -2   3  100.09    9.27
  -7   2  -3   94.26    9.69
  -7   2  -3  113.56   10.55
  -7   2  -3   84.87    9.30
  -7   2  -4  170.87   12.58
  -7   2  -4  168.83   12.51
  -7   2  -4  142.42   11.62
   7  -2   4  163.49   11.76
  -7   2  -5  425.99   20.18
   7  -2   6   65.03    8.49
   7  -2   6   57.49    9.47
   7  -2   7   28.99    6.04
   7  -2   7   35.39    7.94
   7  -2   8  238.83   14.49
   7  -2   9   33.30    7.02
   7  -2  10   43.64    7.28
  -7   1   9   59.63    7.46
  -7   1   8   47.35    6.59
  -7   1   8   70.99    6.87
  -7   1   7  194.78   11.49
  -7   1   7  218.76   13.10
  -7   1   6  112.02   11.08
  -7   1   6  125.29   10.61
  -7   1   5   24.77    6.32
  -7   1   4  140.94   10.98
  -7   1   4  106.81   11.31
  -7   1   3  567.00   22.80
  -7   1   3  503.28   21.60
  -7   1   3  588.88   22.61
  -7   1   3  542.54   22.40
  -7   1   2  100.93    9.52
  -7   1   2  103.04    9.58
  -7   1   2  103.16    8.89
  -7   1   1  425.99   20.07
  -7   1   1  442.52   20.20
  -7   1   0  843.09   29.22
  -7   1   0  821.85   29.26
  -7   1  -1  139.51   10.63
  -7   1  -1  166.19   12.03
  -7   1  -1  141.39   11.28
  -7   1  -2  542.16   21.92
  -7   1  -2  501.25   22.37
  -7   1  -3  272.02   14.55
  -7   1  -3  307.57   16.14
  -7   1  -4   81.50    8.81
  -7   1  -4   67.36    8.27
   7  -1   4   72.38    7.98
   7  -1   5 1032.88   32.56
  -7   1  -5  978.75   32.63
  -7   1  -5  935.41   32.29
  -7   1  -5  931.62   32.17
   7  -1   5 1012.55   32.74
  -7   1  -5  880.35   31.55
   7  -1   5  998.24   33.79
   7  -1   6   43.87    8.40
   7  -1   7   50.45    7.51
   7  -1   7   53.27    8.71
   7  -1   7   40.49    7.60
   7  -1   8  269.55   13.81
   7  -1   8  281.48   15.06
   7  -1   9   97.53    9.75
   7  -1  10   56.34    7.08
   7  -1  11  179.92   11.06
  -7   0   8    9.65    4.44
  -7   0   8   18.37    4.71
  -7   0   7   52.09    7.10
  -7   0   7   52.66    6.31
  -7   0   7   40.35    7.23
  -7   0   6  431.13   19.55
  -7   0   6  426.22   19.66
  -7   0   5  154.63   11.79
  -7   0   5  154.21   12.36
  -7   0   4  239.40   15.28
  -7   0   3  535.73   21.84
  -7   0   3  586.04   22.88
  -7   0   3  592.04   22.84
  -7   0   3  532.88   23.68
  -7   0   3  581.53   24.04
  -7   0   3  603.06   23.30
  -7   0   2   21.25    5.50
  -7   0   2   18.29    6.97
  -7   0   2   17.50    5.34
  -7   0   2   18.13    5.09
  -7   0   2   25.13    6.06
  -7   0   1   83.22    8.66
  -7   0   1   94.07    9.23
  -7   0   1   92.20    9.50
  -7   0   0  226.51   13.50
  -7   0   0  234.94   13.78
  -7   0  -1   70.03    7.98
  -7   0  -1   86.21    8.42
  -7   0  -2  181.06   12.32
  -7   0  -2  175.90   11.52
  -7   0  -3  529.75   21.90
  -7   0  -3  529.55   20.94
  -7   0  -4   -0.85    4.12
  -7   0  -4   -2.11    4.86
   7   0   5  522.36   21.09
   7   0   5  550.85   21.13
  -7   0  -5  515.53   21.31
  -7   0  -5  475.58   20.46
   7   0   5  508.56   21.48
   7   0   6  528.65   22.22
   7   0   6  527.89   22.36
   7   0   7  179.21   12.24
   7   0   7  176.94   12.32
   7   0   7  181.79   12.90
   7   0   7  169.47   11.56
   7   0   8  313.95   16.57
   7   0   8  337.11   16.42
   7   0   8  299.66   15.52
   7   0   9   51.91    7.86
   7   0   9   55.53    7.38
   7   0  10    1.34    5.12
   7   0  10   -0.93    4.44
   7   0  11  113.65    8.98
  -7  -1   8  170.69    9.80
  -7  -1   8  183.97    9.44
  -7  -1   7    9.59    5.04
  -7  -1   7    7.64    4.24
  -7  -1   7    7.47    4.82
  -7  -1   6  439.38   19.52
  -7  -1   6  452.13   19.92
  -7  -1   5   94.73    9.91
  -7  -1   5   93.38    9.31
  -7  -1   4   39.82    8.07
  -7  -1   4   38.13    6.80
  -7  -1   3  569.00   24.01
  -7  -1   3  608.13   24.29
  -7  -1   2  167.02   12.28
  -7  -1   2  144.12   10.60
  -7  -1   2  162.19   11.71
  -7  -1   2  159.44   11.29
  -7  -1   2  175.17   11.60
  -7  -1   1  456.38   19.78
  -7  -1   1  465.13   19.85
  -7  -1   1  457.02   20.32
  -7  -1   1  470.46   20.24
  -7  -1   0  816.83   28.22
  -7  -1   0  848.30   29.75
  -7  -1   0  836.49   29.25
  -7  -1   0  892.15   30.18
  -7  -1  -1   80.62    8.17
  -7  -1  -1   86.38    8.40
  -7  -1  -1   89.11    9.10
  -7  -1  -2  239.70   13.44
  -7  -1  -2  243.19   13.96
  -7  -1  -2  243.33   14.31
  -7  -1  -3  921.74   31.61
  -7  -1  -3  939.91   30.64
  -7  -1  -3  920.34   31.23
  -7  -1  -4    7.18    3.76
  -7  -1  -4   17.87    4.96
  -7  -1  -4   12.44    5.24
  -7  -1  -5  100.03    9.03
   7   1   5  109.11    9.60
   7   1   5  121.23    9.58
  -7  -1  -5  113.64    9.69
  -7  -1  -5   96.62    9.12
   7   1   6  543.33   21.15
  -7  -1  -6  502.10   20.66
  -7  -1  -6  539.80   21.20
   7   1   6  522.83   22.65
  -7  -1  -6  484.87   20.27
   7   1   6  536.99   21.42
   7   1   7   98.53   10.15
   7   1   7   89.37    9.47
   7   1   8  278.01   14.70
   7   1   8  262.44   15.77
   7   1   8  254.88   13.86
   7   1   8  262.15   14.74
   7   1   9  179.23   11.65
   7   1  10   26.34    6.42
   7   1  10   22.18    5.32
   7   1  11   56.99    6.81
   7   1  11   59.59    6.24
  -7  -2   8   64.36    6.73
  -7  -2   8   31.05    5.68
  -7  -2   7   10.87    4.15
  -7  -2   7    9.83    4.62
  -7  -2   7   16.25    5.15
  -7  -2   7   11.73    4.64
  -7  -2   6  221.39   12.62
  -7  -2   6  218.76   12.89
  -7  -2   6  220.35   13.19
  -7  -2   5  204.79   13.18
  -7  -2   4  140.78   11.28
  -7  -2   3  422.79   19.41
  -7  -2   3  393.87   19.16
  -7  -2   2  444.82   19.43
  -7  -2   2  466.10   19.47
  -7  -2   2  476.77   20.49
  -7  -2   2  447.80   20.27
  -7  -2   2  444.09   19.19
  -7  -2   1    9.14    5.12
  -7  -2   1   13.54    4.67
  -7  -2   1    4.50    4.10
  -7  -2   1    8.18    4.88
  -7  -2   1    5.56    5.69
  -7  -2   0  706.79   26.52
  -7  -2   0  730.97   26.35
  -7  -2   0  744.73   26.60
  -7  -2   0  688.97   25.16
  -7  -2   0  727.11   26.14
   7   2   0  707.68   25.96
  -7  -2  -1  635.51   24.65
  -7  -2  -1  688.04   25.00
  -7  -2  -1  661.89   24.56
  -7  -2  -1  619.29   24.32
   7   2   1  647.95   24.39
  -7  -2  -2   63.63    7.76
  -7  -2  -2   68.66    8.04
  -7  -2  -2   63.80    7.70
  -7  -2  -2   71.03    7.52
   7   2   2   59.08    7.32
  -7  -2  -3 1031.77   33.36
  -7  -2  -3  990.66   33.09
  -7  -2  -3 1019.19   33.03
  -7  -2  -3  999.86   32.57
   7   2   3  979.96   32.74
  -7  -2  -4   66.71    7.63
  -7  -2  -4   58.08    7.57
  -7  -2  -4   64.55    7.33
  -7  -2  -4   56.99    6.76
   7   2   4   54.33    6.85
  -7  -2  -5  105.77    9.27
  -7  -2  -5  113.71    9.55
  -7  -2  -5  103.95    9.03
  -7  -2  -5   99.40    8.51
  -7  -2  -6  368.97   17.30
   7   2   6  406.16   17.29
  -7  -2  -6  395.28   17.54
  -7  -2  -6  378.14   17.32
   7   2   7   33.84    7.33
   7   2   7   39.98    7.09
   7   2   8  568.56   24.48
   7   2   8  542.02   21.73
   7   2   8  560.84   21.69
   7   2   8  531.14   20.69
   7   2   9  108.16   10.77
   7   2   9  125.95    9.96
   7   2  10    6.07    5.41
   7   2  10    4.33    4.52
   7   2  11  168.51    9.95
   7   2  12   -1.52    6.49
   7   2  12   42.34    4.92
  -7  -3   8   86.54    8.16
  -7  -3   7    9.16    4.44
  -7  -3   7    6.46    3.86
  -7  -3   7   14.54    3.98
  -7  -3   7   14.49    4.46
  -7  -3   6  127.50    9.78
  -7  -3   6   98.69    7.95
  -7  -3   6  116.23    8.96
  -7  -3   6  120.38    9.37
  -7  -3   5  273.62   15.08
  -7  -3   5  285.37   14.90
  -7  -3   4    4.10    4.87
  -7  -3   2  228.90   13.99
  -7  -3   2  211.16   13.42
  -7  -3   2  218.99   12.77
  -7  -3   2  217.09   13.09
  -7  -3   2  219.98   12.96
  -7  -3   1   28.05    6.08
   7   3  -1   25.57    5.24
  -7  -3   1   26.29    6.58
  -7  -3   1   32.39    6.08
  -7  -3   1   33.33    6.05
  -7  -3   1   24.85    5.59
   7   3   0  499.68   20.57
  -7  -3   0  479.84   20.17
  -7  -3   0  537.29   21.35
  -7  -3   0  520.06   21.08
  -7  -3   0  487.07   20.68
  -7  -3   0  489.74   21.20
   7   3   1   75.49    7.69
  -7  -3  -1   71.11    8.11
  -7  -3  -1   78.86    8.50
  -7  -3  -1   80.14    8.14
   7   3   2   12.05    5.52
   7   3   2    5.45    4.06
  -7  -3  -2    6.86    4.80
  -7  -3  -2    4.21    4.55
  -7  -3  -2   11.04    4.75
  -7  -3  -3  546.17   22.44
  -7  -3  -3  586.96   22.90
  -7  -3  -3  571.98   22.64
   7   3   3  575.84   22.50
   7   3   3  581.52   22.62
   7   3   4  603.27   23.19
  -7  -3  -4  604.98   23.43
  -7  -3  -4  604.76   23.45
  -7  -3  -4  621.09   23.72
   7   3   5  135.53    9.95
  -7  -3  -5  127.07    9.98
  -7  -3  -5  129.08   10.20
  -7  -3  -5  146.19   10.69
   7   3   6  396.42   17.66
  -7  -3  -6  399.81   17.97
  -7  -3  -6  412.61   18.14
  -7  -3  -6  399.77   17.82
   7   3   7  135.62   12.36
   7   3   8   95.53    8.76
   7   3   8  113.75   11.23
   7   3   8   99.17    8.28
   7   3   9  336.22   18.61
   7   3   9  343.78   15.91
   7   3  10    7.30    4.60
   7   3  10    7.35    5.33
   7   3  10   18.50    6.59
   7   3  11  162.73    9.90
   7   3  12   34.21    4.80
  -7  -4   7   62.33    7.30
  -7  -4   6   13.30    4.53
  -7  -4   6   21.66    5.14
  -7  -4   6   16.45    5.08
  -7  -4   6   17.43    4.45
  -7  -4   5  196.95   12.04
  -7  -4   5  207.31   12.32
  -7  -4   5  210.62   12.71
  -7  -4   4   88.87    8.91
  -7  -4   4   92.04    8.98
  -7  -4   4   77.86    8.70
  -7  -4   3  482.45   20.48
  -7  -4   2  361.50   17.71
  -7  -4   2  354.14   16.65
  -7  -4   1   25.69    5.76
  -7  -4   1   16.52    5.28
  -7  -4   1   31.23    6.19
   7   4  -1   30.30    5.55
  -7  -4   1   31.65    6.11
   7   4   0 1163.26   37.05
  -7  -4   0 1195.98   37.31
  -7  -4   0 1204.18   37.52
  -7  -4   0 1135.97   37.19
   7   4   0 1233.74   37.58
   7   4   1  533.33   21.79
   7   4   1  534.83   21.87
  -7  -4  -1  562.50   22.28
  -7  -4  -1  554.58   22.35
  -7  -4  -1  554.13   22.31
   7   4   2   38.60    6.11
  -7  -4  -2   47.91    6.72
  -7  -4  -2   38.22    6.72
  -7  -4  -2   44.30    6.90
   7   4   2   36.16    6.70
   7   4   3  286.19   14.87
  -7  -4  -3  277.17   15.08
  -7  -4  -3  311.62   15.77
  -7  -4  -3  274.90   15.00
   7   4   3  306.76   15.65
   7   4   4  462.45   19.98
   7   4   4  489.85   20.47
  -7  -4  -4  493.41   20.79
  -7  -4  -4  492.17   20.61
  -7  -4  -4  491.92   20.61
   7   4   5    0.83    3.28
  -7  -4  -5    4.80    4.34
  -7  -4  -5    2.10    4.70
   7   4   5    4.54    5.23
  -7  -4  -5    5.57    4.89
   7   4   6  710.55   25.67
  -7  -4  -6  755.18   26.39
  -7  -4  -6  732.18   26.30
  -7  -4  -6  682.57   25.97
  -7  -4  -7  156.28   10.74
  -7  -4  -7  156.57   10.80
   7   4   8   40.36    6.33
   7   4   8   49.76    8.83
   7   4   9  197.81   11.85
   7   4   9  200.80   14.61
   7   4  10    6.09    5.94
   7   4  10    7.40    6.19
   7   4  10    9.44    4.76
   7   4  11  112.89    9.71
   7   4  11   89.64    7.57
   7   4  12   71.27    6.07
  -7  -5   6   17.89    5.19
  -7  -5   5  170.19   10.42
  -7  -5   5  169.82   10.52
  -7  -5   5  137.59    9.90
  -7  -5   4   68.40    7.75
  -7  -5   4   59.46    7.38
  -7  -5   4   50.98    7.06
  -7  -5   3   82.39    8.73
  -7  -5   3   69.32    8.28
  -7  -5   2  491.67   20.37
  -7  -5   1   43.15    6.62
  -7  -5   1   44.07    6.82
  -7  -5   1   48.04    7.32
  -7  -5   1   46.56    7.17
  -7  -5   1   40.98    6.46
   7   5   0  193.20   12.12
  -7  -5   0  185.67   12.51
  -7  -5   0  200.11   12.81
  -7  -5   0  204.93   12.97
  -7  -5   0  179.24   11.55
   7   5   1  897.17   30.69
   7   5   1  920.72   31.08
  -7  -5  -1  900.66   31.04
  -7  -5  -1  885.42   30.93
  -7  -5  -1  912.61   31.46
   7   5   2    3.07    3.73
  -7  -5  -2    7.88    4.81
  -7  -5  -2    4.46    4.72
  -7  -5  -2    4.07    4.84
   7   5   2    4.38    5.10
  -7  -5  -3  342.82   17.27
  -7  -5  -3  349.09   17.36
  -7  -5  -3  357.02   17.51
   7   5   3  345.99   16.86
   7   5   3  375.72   17.66
  -7  -5  -4  737.98   26.89
  -7  -5  -4  716.34   26.73
  -7  -5  -4  741.83   27.17
   7   5   4  691.49   25.98
   7   5   4  728.73   26.59
  -7  -5  -5   64.95    8.13
  -7  -5  -5   64.48    7.88
  -7  -5  -5   69.26    8.02
   7   5   5   65.74    7.33
   7   5   5   77.37    8.63
  -7  -5  -6  245.80   14.48
   7   5   6  257.39   13.94
  -7  -5  -6  244.72   13.98
  -7  -5  -6  270.22   14.62
  -7  -5  -7  233.74   13.48
  -7  -5  -7  228.71   13.35
   7   5   8   16.23    4.98
   7   5   8   20.00    7.43
   7   5   9  203.68   11.87
   7   5   9  236.14   15.77
   7   5  10  115.89    8.71
   7   5  10  131.11   11.35
   7   5  10  118.59   11.10
   7   5  11  114.77    9.87
   7   5  11  115.83    8.14
   7   5  12   89.88    7.74
   7   5  12  106.05    6.99
  -7  -6   5  199.86   10.21
  -7  -6   5  144.88    8.76
  -7  -6   4  135.83    9.64
  -7  -6   4  103.32    8.72
  -7  -6   4  116.29    8.92
  -7  -6   4  116.87    9.26
  -7  -6   3   10.09    5.07
  -7  -6   3   14.11    5.51
  -7  -6   2  266.51   14.68
  -7  -6   1   28.10    5.90
   7   6  -1   18.78    5.56
  -7  -6   1   26.24    6.04
  -7  -6   0  102.31    9.50
   7   6   0  118.02   10.06
  -7  -6  -1  698.10   26.43
  -7  -6  -1  654.21   25.19
  -7  -6  -1  642.19   25.11
   7   6   1  639.72   24.71
  -7  -6  -1  649.36   24.29
  -7  -6  -2   25.74    5.92
  -7  -6  -2   22.22    5.30
   7   6   2   20.59    5.11
  -7  -6  -2   23.58    6.05
  -7  -6  -2   25.17    6.12
  -7  -6  -3  523.71   22.23
   7   6   3  484.95   21.11
  -7  -6  -3  513.54   21.74
  -7  -6  -3  511.78   21.65
   7   6   3  476.72   20.76
  -7  -6  -4  199.69   13.15
  -7  -6  -4  204.22   13.18
  -7  -6  -4  200.83   13.03
   7   6   4  190.12   12.28
  -7  -6  -5  141.95   11.37
  -7  -6  -5  143.36   11.23
  -7  -6  -5  146.78   11.18
   7   6   5  135.86   10.18
  -7  -6  -6  149.28   11.47
   7   6   6  128.09    9.84
  -7  -6  -6  128.19   10.51
  -7  -6  -6  137.40   10.88
  -7  -6  -7  721.17   26.19
   7   6   7  711.08   25.56
   7   6   8   14.11    6.77
   7   6   9  168.13   10.31
   7   6  10  138.99    9.31
   7   6  10  140.99   11.63
   7   6  10  155.12   11.82
   7   6  11   -0.51    3.90
   7   6  11    4.55    5.55
   7   6  12   75.96    6.04
   7   6  12   78.86    7.48
  -7  -7   4   77.79    6.31
  -7  -7   4  116.11    8.09
  -7  -7   3    6.18    4.13
  -7  -7   3   11.54    4.72
  -7  -7   3   19.75    5.56
  -7  -7   2  413.73   17.30
  -7  -7   2  439.31   18.82
  -7  -7   1  234.01   13.60
  -7  -7   0  440.86   19.19
   7   7   0  425.09   18.90
  -7  -7   0  447.32   19.53
   7   7   1  211.81   13.42
  -7  -7  -1  224.03   13.82
   7   7   2  112.52   10.22
  -7  -7  -2  107.56    9.91
   7   7   3  152.35   11.62
  -7  -7  -3  127.74   10.98
   7   7   4  613.53   24.45
  -7  -7  -4  634.75   25.02
   7   7   5   33.37    6.74
  -7  -7  -5   39.19    6.94
   7   7   6  156.26   11.43
  -7  -7  -6  179.19   12.16
   7   7   7  312.33   15.58
  -7  -7  -7  336.39   16.58
   7   7   8   15.64    6.51
   7   7   8   25.31    5.61
   7   7   9  119.05    8.57
   7   7   9  112.28   10.39
   7   7  10  100.18    9.66
   7   7  10   90.39    7.42
   7   7  10   81.34    8.79
   7   7  11   36.94    6.44
   7   7  11   32.99    4.93
   7   7  12   81.37    8.74
  -7  -8   3    2.97    4.21
  -7  -8   2   90.11    8.31
  -7  -8   1  205.08   12.40
   7   8   0   85.67    8.35
  -7  -8   0   89.47    8.83
  -7  -8  -1  322.50   15.81
   7   8   1  336.11   16.41
   7   8   2  250.33   14.43
  -7  -8  -2  258.84   14.98
   7   8   3  283.58   15.50
  -7  -8  -3  259.21   15.16
   7   8   4  551.70   22.60
  -7  -8  -4  508.62   22.37
   7   8   5    6.66    5.65
  -7  -8  -5    6.66    5.43
   7   8   6   27.41    6.36
  -7  -8  -6   36.43    6.97
   7   8   7  203.71   12.42
   7   8   8   93.03    9.39
   7   8   8   97.44    8.42
  -7  -8  -8  110.61    9.26
   7   8   9   63.20    8.20
   7   8   9   66.07    7.68
   7   8  10  132.66    8.21
   7   8  10  127.09    9.22
   7   8  11    7.17    5.84
  -7  -9   2   29.99    5.73
  -7  -9   1  231.34   12.21
   7   9   0    3.45    4.10
  -7  -9   0    1.73    4.87
  -7  -9  -1  213.12   12.99
   7   9   1  217.99   12.58
  -7  -9  -1  237.58   12.97
  -7  -9  -2   85.90    9.02
   7   9   2   82.47    8.57
  -7  -9  -2  104.44    9.07
   7   9   3    3.42    5.51
  -7  -9  -3    0.70    4.67
   7   9   4  337.87   16.93
  -7  -9  -4  321.09   14.88
   7   9   5  125.93   10.47
   7   9   6  142.25   10.63
  -7  -9  -6  151.83   11.45
   7   9   7  163.91   10.81
  -7  -9  -7  153.59   11.31
   7   9   7  146.93   10.55
  -7  -9  -8   83.27    8.28
   7   9   8   68.73    7.04
   7   9   8   60.33    7.55
   7   9   8   57.18    6.76
   7   9   9   15.21    5.45
   7   9   9   11.54    4.30
   7   9  10  255.03   12.11
   7   9  10  178.67    9.57
   7   9  11   23.76    7.32
  -7 -10   1  129.54    8.84
  -7 -10   0   23.03    5.15
  -7 -10  -1   94.84    7.45
   7  10   1   93.00    7.39
  -7 -10  -1  107.06    8.14
  -7 -10  -2  268.12   13.78
   7  10   2  232.16   12.78
  -7 -10  -2  261.38   12.83
  -7 -10  -3   -0.84    5.08
   7  10   3   -3.01    4.95
  -7 -10  -3    2.35    4.70
   7  10   4   57.36    7.74
  -7 -10  -4   62.27    8.08
  -7 -10  -5  257.59   14.63
   7  10   5  239.87   13.89
  -7 -10  -6  135.98   10.53
   7  10   6  115.80    9.72
  -7 -10  -7  156.12   10.59
   7  10   7  133.73    9.73
   7  10   7  141.32    8.63
  -7 -10  -8  103.99    7.71
   7  10   8   86.37    7.21
   7  10   8   77.74    6.87
   7  10   8   85.33    6.31
   7  10   9    6.84    4.01
   7  10   9    5.99    2.93
  -7 -11  -2  210.21    9.71
  -7 -11  -2  242.57   10.22
  -7 -11  -3    7.94    3.84
   7  11   3    9.44    3.86
   7  11   4   46.24    5.78
  -7 -11  -4   58.16    6.40
   7  11   5  191.20   10.57
  -7 -11  -5  203.59   11.05
  -7 -11  -6    6.38    4.17
   7  11   6   -0.80    3.86
   7  11   7  163.51    8.98
  -7 -11  -7  192.65    9.97
  -7 -11  -8    8.82    4.10
  -7 -12  -4   70.68    6.86
  -7 -12  -5   62.33    6.99
  -7 -12  -6   27.70    6.04
  -7 -12  -7   55.38    5.98
   8  -8   1   94.76    7.01
  -8   7   2  132.61    8.09
  -8   7   1   99.48    7.27
  -8   7   1  120.51    7.81
  -8   7   0   13.74    4.19
  -8   7   0   15.74    4.69
  -8   7  -1   98.45    6.86
   8  -7   2   63.86    7.30
   8  -7   3    6.09    6.28
   8  -7   4  117.86    7.30
  -8   6   5  101.59    8.13
  -8   6   4   74.49    6.10
  -8   6   3   31.30    5.22
  -8   6   3   36.94    4.76
  -8   6   2  154.46    9.66
  -8   6   2  145.46    9.49
  -8   6   1  166.47   10.23
  -8   6   1  136.37    9.59
  -8   6   0    2.49    4.39
  -8   6   0    4.83    4.42
  -8   6  -1  103.40    8.16
  -8   6  -1  106.18    8.19
  -8   6  -2  134.25    8.73
   8  -6   3   -5.25    4.95
  -8   6  -3    0.44    3.50
   8  -6   4  161.86    9.64
   8  -6   5   57.25    7.21
  -8   5   6   35.49    4.60
  -8   5   6   53.93    7.16
  -8   5   5   97.96    7.34
  -8   5   5  107.32    8.00
  -8   5   4  216.76   10.89
  -8   5   4  255.78   12.27
  -8   5   3   13.35    4.66
  -8   5   3    7.48    4.58
  -8   5   2   22.34    5.94
  -8   5   2   13.63    5.28
  -8   5   2   13.21    4.78
  -8   5   1  346.84   16.41
  -8   5   1  320.04   15.88
  -8   5   1  321.15   14.51
  -8   5   0   -0.79    5.58
  -8   5   0    1.99    5.65
  -8   5  -1  155.53   11.05
  -8   5  -1  153.75   10.87
  -8   5  -2  186.62   11.62
  -8   5  -2  187.40   11.72
  -8   5  -3    3.40    4.56
   8  -5   4   61.54    7.03
  -8   5  -4   44.75    5.35
  -8   5  -4   55.69    5.81
   8  -5   5  181.02   10.05
   8  -5   6   19.62    6.43
   8  -5   7   68.81    6.92
  -8   4   7  123.71    9.01
  -8   4   6   61.35    6.79
  -8   4   6   51.20    5.72
  -8   4   5    2.91    4.92
  -8   4   5    4.46    4.28
  -8   4   4  377.58   16.58
  -8   4   4  323.83   14.54
  -8   4   3    7.50    5.26
  -8   4   2   57.90    7.88
  -8   4   1  271.45   15.43
  -8   4   1  270.01   15.70
  -8   4   0  232.64   14.61
  -8   4   0  208.08   14.02
   8  -4   0  196.48   11.31
  -8   4  -1   89.49    9.67
  -8   4  -1   95.29   10.26
   8  -4   1   88.34    8.18
  -8   4  -2  489.09   20.90
  -8   4  -2  438.61   20.14
   8  -4   2  470.79   19.18
  -8   4  -3    7.48    5.50
   8  -4   3    7.17    4.51
   8  -4   4   82.35    8.69
  -8   4  -4   72.73    7.46
   8  -4   4   82.17    7.64
  -8   4  -4   70.94    7.29
   8  -4   5  272.12   13.93
   8  -4   6    3.07    4.35
   8  -4   7  170.32   10.07
   8  -4   8   34.26    6.73
  -8   3   7  144.50    9.61
  -8   3   6   58.49    6.37
  -8   3   6   81.49    7.86
  -8   3   5   10.37    5.13
  -8   3   5   11.55    5.85
  -8   3   4  165.63   10.54
  -8   3   4  208.32   13.44
  -8   3   3  153.78   11.47
  -8   3   3  157.26   11.37
  -8   3   2   21.62    6.79
  -8   3   1  358.01   19.00
   8  -3   0  195.78   12.22
  -8   3   0  231.92   15.39
  -8   3   0  208.57   14.72
   8  -3   1   42.07    6.75
  -8   3  -1   48.71    8.85
  -8   3  -1   46.91    8.47
  -8   3  -2  212.38   14.51
   8  -3   2  183.29   12.37
  -8   3  -3  184.63   13.30
   8  -3   3  167.50   11.92
  -8   3  -4  132.26   10.99
   8  -3   4  141.43   10.73
  -8   3  -4  137.01   10.93
  -8   3  -5  193.34   11.55
   8  -3   5  211.99   12.08
  -8   3  -5  189.15   11.46
   8  -3   6  116.05    8.76
   8  -3   6  147.96   10.76
   8  -3   7  125.17    9.19
   8  -3   8  156.50    9.96
   8  -3   9    9.42    6.09
  -8   2   7   74.44    7.93
  -8   2   6   91.43    7.46
  -8   2   6   99.78    7.75
  -8   2   5   51.93    6.52
  -8   2   5   58.48    8.02
  -8   2   4  191.32   11.51
  -8   2   4  218.37   14.00
  -8   2   3  345.68   17.26
  -8   2   3  369.55   18.75
  -8   2   2  107.85   10.53
  -8   2   2  105.52   10.19
  -8   2   1  306.10   17.12
  -8   2   0   79.86    9.81
   8  -2   0   97.50    8.43
  -8   2  -1   15.91    6.90
   8  -2   1   14.80    5.20
  -8   2  -2  472.25   21.57
   8  -2   2  437.74   19.18
  -8   2  -3  279.47   16.51
   8  -2   3  299.15   15.54
  -8   2  -4   41.04    7.38
   8  -2   4   39.92    6.87
  -8   2  -4   48.47    8.23
  -8   2  -5  193.46   12.85
   8  -2   5  223.92   13.42
  -8   2  -5  192.96   12.28
   8  -2   6   85.26    8.31
   8  -2   6   92.79    9.62
   8  -2   7    5.62    3.96
   8  -2   7    9.84    5.90
   8  -2   8  253.59   12.78
   8  -2   9    1.69    6.74
  -8   1   7   15.53    5.28
  -8   1   6  339.12   14.91
  -8   1   6  299.64   13.73
  -8   1   5    2.15    4.40
  -8   1   5   -1.92    5.93
  -8   1   4   89.32    8.48
  -8   1   4   90.08    9.83
  -8   1   3  153.16   10.96
  -8   1   3  150.75   12.49
  -8   1   3  150.21   10.57
  -8   1   3  165.65   11.86
  -8   1   2   54.65    7.73
  -8   1   2   50.22    8.56
  -8   1   2   59.68    8.30
  -8   1   1  525.97   22.49
  -8   1   0  406.71   20.30
   8  -1   0  412.36   17.31
  -8   1  -1    1.48    5.15
   8  -1   1    3.36    4.04
  -8   1  -2  342.40   18.29
   8  -1   2  347.57   16.41
   8  -1   3  531.84   21.21
  -8   1  -3  524.63   22.44
  -8   1  -4    3.15    5.39
   8  -1   4    3.65    5.99
   8  -1   4    2.88    4.72
   8  -1   5  427.99   19.54
   8  -1   5  414.71   18.49
  -8   1  -5  409.61   18.67
  -8   1  -5  394.49   18.43
  -8   1  -5  415.16   19.15
   8  -1   6   64.89    7.84
   8  -1   7   41.26    7.44
   8  -1   7   40.47    6.17
   8  -1   8  181.21   11.45
   8  -1   8  159.94    9.20
   8  -1   9   73.05    7.30
   8  -1  10   29.26    7.64
  -8   0   7   22.07    6.26
  -8   0   7   16.73    4.19
  -8   0   6  146.44    9.32
  -8   0   6  130.68    9.27
  -8   0   5   42.91    6.63
  -8   0   5   35.99    6.98
  -8   0   4   41.71    6.62
  -8   0   4   43.58    7.78
  -8   0   3  429.47   19.61
  -8   0   3  385.34   17.36
  -8   0   3  419.31   18.31
  -8   0   2  117.93   10.02
  -8   0   2  106.58    9.72
  -8   0   2  100.26    8.85
  -8   0   1   99.52   10.10
  -8   0   0  286.64   16.51
  -8   0   0  340.64   17.84
  -8   0   0  337.11   17.56
  -8   0  -1    5.70    5.11
  -8   0  -1    2.93    4.68
  -8   0  -1   11.02    5.55
  -8   0  -2  111.15    9.82
  -8   0  -2  110.77   10.61
  -8   0  -2  131.18   11.57
  -8   0  -3  355.49   17.56
  -8   0  -3  387.97   18.98
  -8   0  -3  390.41   19.27
   8   0   4   14.28    5.43
   8   0   5  242.22   13.55
  -8   0  -5  213.91   13.62
   8   0   6  547.71   21.65
   8   0   6  556.78   21.45
  -8   0  -6  535.13   21.44
  -8   0  -6  506.35   20.57
   8   0   7   -0.36    5.38
   8   0   7    1.52    4.34
   8   0   8  191.42   11.73
   8   0   8  176.24   10.52
   8   0   9  245.37   12.43
   8   0  10   34.63    6.72
  -8  -1   7    3.86    6.13
  -8  -1   6  172.17   10.46
  -8  -1   6  194.84   10.45
  -8  -1   6  205.71   11.01
  -8  -1   5  233.95   12.95
  -8  -1   4   41.31    6.65
  -8  -1   4   40.05    7.54
  -8  -1   3  290.98   16.04
  -8  -1   3  306.52   15.51
  -8  -1   2   74.17    8.15
  -8  -1   2   80.15    8.26
  -8  -1   2   94.29    8.67
  -8  -1   1   85.63    9.03
  -8  -1   1   90.02    8.71
  -8  -1   0  612.04   25.56
  -8  -1   0  683.93   26.15
  -8  -1   0  720.57   26.37
  -8  -1   0  654.24   25.68
  -8  -1  -1   18.87    5.22
  -8  -1  -1   18.69    5.45
  -8  -1  -1   17.99    5.91
  -8  -1  -1   13.44    5.49
  -8  -1  -2  460.33   20.50
  -8  -1  -2  464.23   20.81
  -8  -1  -2  486.10   21.48
  -8  -1  -2  503.47   21.82
  -8  -1  -3  232.40   14.26
  -8  -1  -3  262.51   15.01
  -8  -1  -3  270.57   15.31
  -8  -1  -4   34.16    6.79
  -8  -1  -4   37.74    6.40
  -8  -1  -4   30.84    6.47
   8   1   5   69.97    8.19
  -8  -1  -5   75.92    8.25
   8   1   6  628.87   24.25
  -8  -1  -6  598.78   23.26
  -8  -1  -6  615.60   23.18
   8   1   6  649.33   23.41
   8   1   7    4.42    4.18
   8   1   7    3.07    4.80
   8   1   8  100.23    8.41
   8   1   8  102.20    8.71
   8   1   8  101.71    8.66
   8   1   9  101.49    8.27
   8   1  10    5.90    4.17
  -8  -2   7    1.55    6.78
  -8  -2   6   57.94    6.38
  -8  -2   6   70.00    6.24
  -8  -2   6   71.06    6.81
  -8  -2   5  160.23   10.57
  -8  -2   5  189.07   11.00
  -8  -2   5  193.87   11.22
  -8  -2   4    2.34    4.71
  -8  -2   3  436.12   19.37
  -8  -2   3  439.86   19.04
  -8  -2   2  202.18   12.94
  -8  -2   2  175.65   11.47
  -8  -2   2  179.52   11.78
  -8  -2   2  209.71   12.59
  -8  -2   1   19.52    5.78
  -8  -2   0  512.82   21.41
  -8  -2   0  502.26   21.36
  -8  -2   0  447.01   20.88
  -8  -2  -1  573.30   23.74
  -8  -2  -1  566.43   23.23
  -8  -2  -1  634.96   24.35
  -8  -2  -1  575.75   23.73
  -8  -2  -2   95.87    9.05
  -8  -2  -2   84.81    8.77
  -8  -2  -2  102.87    9.67
  -8  -2  -2   93.31    9.52
  -8  -2  -3  550.28   22.51
  -8  -2  -3  578.20   23.34
  -8  -2  -3  562.88   23.14
  -8  -2  -3  549.39   22.79
  -8  -2  -4   30.35    5.62
  -8  -2  -4   46.31    6.94
  -8  -2  -4   42.38    7.00
  -8  -2  -4   42.16    7.18
  -8  -2  -5  408.16   18.72
   8   2   6  187.00   13.26
  -8  -2  -6  189.97   12.04
  -8  -2  -6  182.42   11.89
   8   2   7  134.09   10.97
   8   2   7  119.74    9.21
   8   2   8  171.14   11.93
   8   2   8  174.29   10.73
   8   2   8  168.81   10.37
   8   2   9  207.63   11.32
   8   2   9  209.44   10.99
   8   2  10   25.42    4.73
  -8  -3   6  145.21    9.27
  -8  -3   6  155.07    8.40
  -8  -3   5  107.17    8.55
  -8  -3   5  124.02    8.56
  -8  -3   5  119.12    8.54
  -8  -3   4   32.11    5.90
  -8  -3   4   38.10    6.18
  -8  -3   4   37.49    6.20
  -8  -3   3  276.57   14.66
  -8  -3   2  250.10   13.31
  -8  -3   1    1.23    4.81
  -8  -3   0  164.21   11.75
  -8  -3  -1  261.53   14.95
  -8  -3  -1  271.90   15.25
  -8  -3  -1  236.59   14.71
  -8  -3  -2   46.33    7.31
  -8  -3  -2   36.87    6.33
  -8  -3  -2   35.11    6.48
   8   3   2   36.11    6.19
  -8  -3  -2   36.20    6.78
  -8  -3  -3  360.58   17.42
  -8  -3  -3  315.74   16.68
  -8  -3  -3  315.13   16.65
   8   3   3  329.95   16.74
  -8  -3  -3  315.16   16.30
  -8  -3  -4  151.18   10.96
  -8  -3  -4  166.21   11.96
  -8  -3  -4  186.34   12.30
  -8  -3  -4  154.84   11.72
  -8  -3  -5   60.93    7.68
  -8  -3  -6  476.98   20.12
  -8  -3  -7  160.15   10.48
   8   3   7  153.38   12.17
   8   3   8   95.81    8.00
   8   3   8  115.81    8.44
   8   3   9  296.48   15.46
   8   3   9  280.84   13.14
   8   3  10   50.69    5.78
  -8  -4   6   87.69    8.40
  -8  -4   5  161.17    9.16
  -8  -4   5  150.95    8.90
  -8  -4   4   22.13    5.33
  -8  -4   4   28.05    5.36
  -8  -4   4   19.12    5.01
  -8  -4   3   45.12    6.63
  -8  -4   3   50.65    6.98
  -8  -4   3   44.42    6.69
  -8  -4   2  598.55   22.93
  -8  -4   1    3.11    4.62
  -8  -4   1   -0.39    4.27
  -8  -4   0  557.93   22.50
  -8  -4  -1  343.71   17.05
  -8  -4  -2    4.92    5.03
  -8  -4  -2    6.82    5.25
  -8  -4  -3  482.31   20.94
  -8  -4  -3  488.14   21.11
  -8  -4  -4  316.54   16.30
  -8  -4  -4  325.59   16.51
  -8  -4  -5   58.88    7.58
  -8  -4  -6  108.90    9.43
  -8  -4  -6  116.21    9.61
   8   4   7   99.89   10.92
  -8  -4  -7  112.64    9.06
   8   4   8   10.72    4.21
   8   4   9  328.48   14.04
   8   4   9  350.45   17.25
   8   4  10   51.61    7.36
   8   4  10   40.59    5.21
  -8  -5   5  184.12   10.13
  -8  -5   4    1.69    3.72
  -8  -5   4    3.26    4.15
  -8  -5   4    3.73    3.84
  -8  -5   4    3.33    3.86
  -8  -5   3   50.90    6.55
  -8  -5   3   60.10    6.72
  -8  -5   3   63.66    7.26
  -8  -5   2  426.16   17.26
  -8  -5   2  435.86   18.40
  -8  -5   1  186.69   11.08
  -8  -5   1  208.57   12.28
  -8  -5   1  194.22   11.77
  -8  -5   0  136.49   10.17
  -8  -5   0  126.01    9.91
  -8  -5   0  117.97    9.75
  -8  -5  -1  718.66   25.33
  -8  -5  -1  712.15   26.34
  -8  -5  -1  723.99   26.55
  -8  -5  -2   35.15    5.95
  -8  -5  -2   43.19    6.88
  -8  -5  -3  197.28   12.88
  -8  -5  -4  595.84   23.77
  -8  -5  -5    8.74    4.97
  -8  -5  -6  376.17   17.30
  -8  -5  -6  370.61   17.28
  -8  -5  -7   90.18    8.43
   8   5   9  209.63   13.56
   8   5  10  122.74    7.64
   8   5  10  113.24    9.60
   8   5  11   35.19    6.00
  -8  -6   3   56.77    6.47
  -8  -6   3   58.73    6.58
  -8  -6   3   61.05    6.02
  -8  -6   3   63.11    6.53
  -8  -6   2  159.93    9.57
  -8  -6   2  171.25   10.55
  -8  -6   1   83.64    7.20
  -8  -6   1   86.80    8.12
  -8  -6   1   86.24    7.63
  -8  -6   0   29.58    5.86
  -8  -6  -1  171.41   11.00
  -8  -6  -1  193.18   12.29
  -8  -6  -1  175.46   11.79
  -8  -6  -2  177.19   12.10
  -8  -6  -2  188.29   12.38
   8   6   2  190.12   12.30
  -8  -6  -3  197.61   12.82
  -8  -6  -3  207.06   13.13
   8   6   3  205.13   12.85
  -8  -6  -4  483.04   20.59
  -8  -6  -4  483.29   20.66
   8   6   4  466.31   20.17
  -8  -6  -5   50.49    7.29
   8   6   5   49.71    7.33
  -8  -6  -5   60.93    7.85
  -8  -6  -6  264.48   14.20
  -8  -6  -7  239.14   13.04
  -8  -6  -8    3.82    3.95
   8   6   8    5.88    5.84
   8   6   9   70.33    8.50
   8   6  10   92.34    8.57
   8   6  10  119.05    9.24
   8   6  11    6.43    6.93
  -8  -7   3   40.33    5.83
  -8  -7   2   70.37    6.80
  -8  -7   2  101.40    7.88
  -8  -7   1  178.79   10.49
  -8  -7   0   83.28    7.72
  -8  -7   0   71.26    7.36
  -8  -7  -1  808.64   27.47
  -8  -7  -1  779.59   25.98
   8   7   2   86.99    8.61
   8   7   3  124.07   10.09
   8   7   4  135.05   10.42
   8   7   5  172.81   11.46
   8   7   6   82.27    8.26
  -8  -7  -7  269.96   13.95
  -8  -7  -8   15.10    4.49
   8   7   8   16.03    5.63
   8   7   9   96.31    8.63
   8   7   9  119.00    9.31
   8   7  10   39.40    6.21
   8   7  10   59.51    7.17
   8   7  11    9.00    8.02
  -8  -8   2  280.03   12.61
  -8  -8   1   83.19    7.33
  -8  -8   0    4.51    4.54
  -8  -8  -1  127.11    9.31
   8   8   2  425.22   17.82
  -8  -8  -2  450.89   18.60
  -8  -8  -3    4.41    4.62
   8   8   3    9.33    5.09
   8   8   4  482.00   19.70
  -8  -8  -4  490.63   20.28
   8   8   5  103.42    9.02
  -8  -8  -5  117.46    9.57
   8   8   6   71.57    7.67
  -8  -8  -6   71.78    7.65
   8   8   7  275.60   14.36
  -8  -8  -7  288.39   14.01
  -8  -8  -8   26.57    4.91
   8   8   8   32.11    5.83
   8   8   8   29.67    5.89
   8   8   9   52.96    6.12
   8   8   9   61.74    6.80
   8   8  10   73.57    7.56
   8   8  10   87.83    9.15
   8   8  11    5.14    6.65
  -8  -9   0    0.71    6.02
  -8  -9  -1   74.94    6.59
  -8  -9  -1   76.59    6.90
  -8  -9  -2  192.72   11.05
  -8  -9  -2  178.68   10.09
  -8  -9  -3    0.52    4.09
  -8  -9  -3    2.86    4.57
   8   9   3    2.62    4.33
   8   9   4  252.90   13.17
  -8  -9  -4  285.12   14.08
  -8  -9  -4  268.25   11.88
  -8  -9  -5  349.21   15.76
   8   9   5  311.21   14.74
  -8  -9  -6    9.88    4.66
   8   9   6   13.45    4.91
   8   9   7  162.89    9.38
   8   9   7  181.33   10.17
  -8  -9  -7  189.44   10.70
   8   9   8   83.41    6.87
   8   9   8   88.68    6.88
  -8  -9  -8   98.70    7.14
   8   9   9   21.16    6.57
   8   9   9   17.47    5.21
   8   9  10   58.31    7.98
  -8 -10  -2  112.91    7.21
  -8 -10  -3    1.32    4.36
  -8 -10  -4   89.30    7.88
   8  10   4   81.66    7.05
  -8 -10  -5  279.18   13.22
   8  10   5  252.82   12.25
  -8 -10  -6   -0.85    5.21
   8  10   6   -2.71    3.18
   8  10   6    0.78    3.75
  -8 -10  -7   88.45    7.74
   8  10   7   83.29    5.88
  -8 -10  -8  154.82    7.79
  -8 -11  -4  106.39    7.52
  -8 -11  -5  110.04    8.06
  -8 -11  -6   41.58    6.45
  -9   6   2   36.28    5.23
   9  -6   0    0.23    5.26
   9  -6   1  100.31    7.26
   9  -6   2   98.91    6.99
  -9   5   2   50.36    5.12
  -9   5   1  158.64    8.84
  -9   5   1  152.57    8.53
  -9   5   0   37.78    5.30
  -9   5   0   33.21    4.96
  -9   5  -1   26.73    5.02
  -9   5  -1   31.62    4.84
   9  -5   2  256.83   10.81
  -9   5  -2  221.50   10.16
  -9   5  -2  234.83   10.73
  -9   5  -3    8.08    3.98
   9  -5   3    7.26    5.69
   9  -5   4  166.60    8.98
  -9   4   4   98.91    7.92
  -9   4   3   90.35    6.65
  -9   4   3   94.39    6.77
  -9   4   2   18.17    4.27
  -9   4   2   14.32    3.83
  -9   4   2   11.40    3.92
  -9   4   2   11.38    4.18
  -9   4   1  213.93   10.60
  -9   4   1  232.81   11.67
  -9   4   1  209.39   11.24
  -9   4   0   49.28    6.30
  -9   4   0   53.94    6.25
  -9   4  -1   73.19    7.14
  -9   4  -1   71.72    7.00
  -9   4  -2  142.64    9.07
  -9   4  -2  133.01    8.97
   9  -4   2  152.16    8.86
  -9   4  -3   40.40    5.09
  -9   4  -3   53.32    5.54
  -9   4  -3   49.67    5.58
   9  -4   3   55.99    6.13
  -9   4  -4   65.57    5.18
  -9   4  -4   74.70    5.36
   9  -4   5   92.25    7.74
   9  -4   6   22.09    5.81
  -9   3   4  133.32    8.21
  -9   3   4  146.40    9.05
  -9   3   3  103.03    7.99
  -9   3   3  117.27    8.27
  -9   3   2   13.46    4.39
  -9   3   2   12.98    4.91
  -9   3   2   12.85    4.76
  -9   3   2   17.27    4.61
  -9   3   1  169.48   10.00
  -9   3   1  176.62   11.07
  -9   3   1  196.04   11.57
  -9   3   0  206.48   12.33
  -9   3   0  191.86   12.10
  -9   3  -1  112.45    9.56
   9  -3   1  103.69    7.60
  -9   3  -1  106.18    9.32
  -9   3  -2  189.47   11.79
   9  -3   2  184.95   10.82
   9  -3   2  171.88   10.08
  -9   3  -2  197.57   11.92
  -9   3  -3  180.32   10.88
   9  -3   3  189.83   10.65
   9  -3   3  178.51   10.12
  -9   3  -3  155.57   10.37
  -9   3  -4   90.93    7.32
   9  -3   4   88.77    6.95
  -9   3  -4   78.83    6.76
  -9   3  -4   86.70    7.05
   9  -3   4   90.85    7.70
  -9   3  -5  163.65    8.24
  -9   3  -5  192.23    8.77
   9  -3   6    3.40    5.36
   9  -3   7   51.99    6.82
  -9   2   6   84.09    6.36
  -9   2   5    4.78    6.60
  -9   2   4   79.87    7.07
  -9   2   4  114.20    8.26
  -9   2   3  325.82   14.93
  -9   2   2    2.07    3.94
  -9   2   2    2.29    5.08
  -9   2   2    1.33    4.64
  -9   2   2    8.29    4.52
  -9   2   1  236.39   13.71
  -9   2   1  239.80   13.75
  -9   2   1  227.71   13.48
  -9   2   1  232.42   12.77
  -9   2   0  195.62   12.90
   9  -2   0  169.65   10.02
  -9   2   0  206.09   13.00
  -9   2  -1    5.70    5.85
   9  -2   1   -0.99    4.19
  -9   2  -1    3.66    5.35
  -9   2  -2  397.89   19.26
  -9   2  -2  415.60   19.09
   9  -2   2  422.75   17.52
  -9   2  -3  143.85   10.97
  -9   2  -3  154.80   11.33
   9  -2   3  155.14   10.36
  -9   2  -3  147.08   11.17
  -9   2  -4    4.96    4.51
  -9   2  -4    4.91    4.90
   9  -2   4   13.70    4.88
   9  -2   4    0.30    6.06
  -9   2  -4    4.24    4.33
  -9   2  -5  258.03   12.15
  -9   2  -5  226.88   11.62
  -9   2  -5  246.35   11.96
   9  -2   5  286.34   12.82
   9  -2   5  315.02   13.62
   9  -2   6   61.01    5.68
   9  -2   6   75.18    6.70
   9  -2   7   52.20    6.23
  -9   1   6  113.89    7.33
  -9   1   4   71.80    7.43
  -9   1   3  227.51   12.74
  -9   1   2   18.46    5.07
  -9   1   2   21.04    5.86
  -9   1   2   18.95    5.82
  -9   1   2   18.97    5.01
  -9   1   1  191.03   12.49
  -9   1   1  220.98   13.06
  -9   1   1  216.55   13.19
  -9   1   1  205.41   12.23
  -9   1   0  341.61   17.13
  -9   1   0  347.54   17.07
  -9   1   0  351.85   17.23
   9  -1   0  327.51   14.44
  -9   1  -1    3.46    5.22
   9  -1   1    2.62    3.95
  -9   1  -1   -0.90    5.01
  -9   1  -2  299.93   16.24
   9  -1   2  284.56   14.01
  -9   1  -2  286.64   15.54
  -9   1  -3  137.51   10.90
  -9   1  -3  129.48   10.66
  -9   1  -3  142.41   11.11
   9  -1   3  145.96   10.00
  -9   1  -4    4.70    4.69
  -9   1  -4    1.98    5.14
  -9   1  -4    0.78    4.58
   9  -1   4    4.29    4.49
   9  -1   5  234.42   12.46
  -9   1  -5  196.15   11.72
  -9   1  -5  203.65   11.74
  -9   1  -5  212.27   12.42
   9  -1   6  287.43   13.03
   9  -1   6  276.77   13.05
   9  -1   7   53.14    5.14
   9  -1   7   70.94    6.53
   9  -1   8  167.29    8.66
  -9   0   6  163.87    8.29
  -9   0   5   28.53    5.57
  -9   0   5   37.60    7.18
  -9   0   4   31.33    4.64
  -9   0   3  267.50   13.34
  -9   0   3  230.08   11.46
  -9   0   2   40.86    5.98
  -9   0   2   27.98    6.23
  -9   0   2   52.49    6.95
  -9   0   2   41.96    5.96
  -9   0   1  105.87    9.47
  -9   0   1  108.60    9.68
  -9   0   1  125.47    9.75
  -9   0   1  111.61    9.29
  -9   0   0  389.26   17.99
   9   0   0  380.39   15.59
  -9   0   0  428.18   18.75
  -9   0  -1   74.64    8.50
   9   0   1   62.70    6.65
  -9   0  -1   78.47    8.71
  -9   0  -2  230.15   13.64
   9   0   2  203.17   11.59
  -9   0  -2  239.70   14.14
  -9   0  -3  411.20   18.52
   9   0   3  416.44   17.32
  -9   0  -3  392.52   18.46
  -9   0  -4    5.25    4.82
   9   0   4    9.88    4.57
  -9   0  -4   11.04    5.26
  -9   0  -4    7.97    4.76
   9   0   5  204.20   11.63
  -9   0  -5  191.95   11.84
  -9   0  -5  220.57   12.30
  -9   0  -5  200.77   12.24
   9   0   6  311.15   14.34
  -9   0  -6  293.51   13.36
  -9   0  -6  276.77   13.19
  -9   0  -6  293.88   13.97
   9   0   7    1.68    3.38
   9   0   8  169.90    8.42
  -9  -1   5  199.33   10.70
  -9  -1   5  183.20   10.03
  -9  -1   4   13.74    4.25
  -9  -1   3  248.67   12.09
  -9  -1   2  111.60    8.48
  -9  -1   2  108.86    8.44
  -9  -1   2  124.92    8.62
  -9  -1   2  108.68    8.80
  -9  -1   1   85.73    8.39
  -9  -1   1   93.90    7.50
  -9  -1   1   89.60    8.15
  -9  -1   1   82.26    8.04
  -9  -1   1   82.34    8.29
   9   1   0  295.72   13.39
  -9  -1   0  325.01   15.84
  -9  -1  -1  151.29   11.26
  -9  -1  -2  169.62   12.10
   9   1   3  530.63   20.25
  -9  -1  -3  556.96   22.26
   9   1   4   26.05    5.39
  -9  -1  -4   23.99    5.88
  -9  -1  -5  190.58   11.60
  -9  -1  -5  189.76   11.71
   9   1   5  182.06   10.96
  -9  -1  -5  184.99   11.55
  -9  -1  -6  116.14    8.51
  -9  -1  -6  103.11    8.21
  -9  -1  -6   88.86    8.19
   9   1   6  102.69    8.14
   9   1   7   77.31    6.92
   9   1   8  222.11   10.31
  -9  -2   5  126.34    9.14
  -9  -2   4    2.80    3.39
  -9  -2   4    6.22    3.96
  -9  -2   4   -0.70    4.33
  -9  -2   3  169.84    9.91
  -9  -2   2  227.59   11.82
  -9  -2   1   38.15    5.97
  -9  -2   1   35.54    5.89
  -9  -2   1   38.09    5.66
  -9  -2   0  524.37   19.50
  -9  -2   0  531.74   20.87
  -9  -2  -1  125.51    9.99
  -9  -2  -2   65.40    7.84
  -9  -2  -3  303.49   15.70
  -9  -2  -4  397.77   17.94
  -9  -2  -5  354.37   16.10
  -9  -2  -5  342.80   16.00
   9   2   5  324.08   14.78
   9   2   5  314.27   15.35
  -9  -2  -6  215.54   11.74
  -9  -2  -6  199.81   11.46
   9   2   6  196.16   11.60
   9   2   6  201.57   11.26
   9   2   7    3.41    3.86
   9   2   7    1.18    3.65
   9   2   8   72.58    6.29
  -9  -3   5  111.59    7.83
  -9  -3   4    3.77    3.20
  -9  -3   4   -0.23    4.84
  -9  -3   4    6.18    5.53
  -9  -3   3  190.25   10.40
  -9  -3   3  195.70    9.93
  -9  -3   2  247.66   12.35
  -9  -3   2  252.70   12.84
  -9  -3   2  252.97   12.04
  -9  -3   1    3.57    4.01
  -9  -3   1    3.88    4.04
  -9  -3   1    1.30    3.83
  -9  -3   0  248.69   13.14
  -9  -3   0  223.47   12.91
  -9  -3  -1  246.62   13.54
  -9  -3  -2   28.40    5.92
  -9  -3  -3  488.59   20.32
  -9  -3  -4  235.70   13.39
  -9  -3  -5   43.39    6.46
  -9  -3  -5   46.34    6.47
   9   3   6  476.15   19.73
  -9  -3  -6  485.79   18.95
  -9  -3  -6  472.75   18.81
  -9  -3  -7   33.69    5.48
  -9  -3  -7   44.60    5.55
   9   3   7   39.92    5.46
   9   3   7   48.26    6.46
   9   3   8   32.18    4.75
   9   3   8   33.03    5.53
   9   3   9  237.91   11.53
  -9  -4   4   10.91    6.15
  -9  -4   4    9.46    6.15
  -9  -4   3   65.59    6.01
  -9  -4   3   83.51    6.30
  -9  -4   3   82.57    6.94
  -9  -4   2  179.76   10.30
  -9  -4   2  199.85    9.84
  -9  -4   2  204.08   10.72
  -9  -4   1   25.90    4.87
  -9  -4   1   23.95    4.93
  -9  -4   1   16.98    4.36
  -9  -4   1   21.94    4.94
  -9  -4   1   22.61    4.80
  -9  -4   0  291.95   14.00
  -9  -4   0  307.04   14.44
  -9  -4   0  310.15   14.58
  -9  -4  -1  344.94   15.41
  -9  -4  -1  393.13   16.97
  -9  -4  -1  368.56   16.59
  -9  -4  -2   34.80    5.46
  -9  -4  -2   31.84    6.18
  -9  -4  -3  321.32   15.80
  -9  -4  -4  215.39   12.62
  -9  -4  -5    5.22    4.69
  -9  -4  -5    5.64    4.32
  -9  -4  -6  420.45   17.31
  -9  -4  -6  430.65   17.53
   9   4   6  416.21   18.80
  -9  -4  -7  135.78    8.91
  -9  -4  -7  153.56    9.27
   9   4   7  153.80   10.72
   9   4   7  149.04    8.96
   9   4   8   45.17    6.26
   9   4   8   35.68    4.70
   9   4   9   90.78    7.42
  -9  -5   3   51.67    6.86
  -9  -5   3   48.54    5.62
  -9  -5   2  271.31   12.27
  -9  -5   2  271.78   10.86
  -9  -5   1   19.38    4.49
  -9  -5   1   14.31    4.41
  -9  -5   0  123.91    8.64
  -9  -5   0  118.36    8.55
  -9  -5  -1  392.70   15.97
  -9  -5  -1  411.67   17.22
  -9  -5  -1  418.59   17.27
  -9  -5  -2  102.13    8.78
  -9  -5  -2  106.61    8.92
  -9  -5  -3  407.62   17.55
  -9  -5  -3  377.08   17.06
  -9  -5  -4  207.23   12.17
  -9  -5  -4  213.73   12.33
  -9  -5  -5    1.46    4.08
  -9  -5  -5    6.60    4.42
  -9  -5  -6  306.90   14.39
  -9  -5  -6  322.62   14.62
  -9  -5  -7  231.48   11.62
   9   5   7  246.62   13.79
   9   5   8   38.28    4.56
   9   5   8   42.28    6.48
   9   5   9   87.74    7.93
   9   5   9  103.98    8.69
   9   5  10   79.94    9.22
  -9  -6   2  165.08    9.45
  -9  -6   1  112.91    7.48
  -9  -6   1  119.77    7.84
  -9  -6   0   75.04    6.51
  -9  -6   0   78.18    6.62
  -9  -6  -1  149.04    9.50
  -9  -6  -1  136.96    8.39
  -9  -6  -2   97.56    8.10
  -9  -6  -3  173.95   10.84
  -9  -6  -4  312.28   14.81
  -9  -6  -5   17.13    4.69
  -9  -6  -6  136.58    9.21
  -9  -6  -7  401.79   15.80
   9   6   7  444.88   18.89
  -9  -6  -8   11.38    3.47
   9   6   8   12.30    4.95
   9   6   9  306.43   14.55
   9   6   9  311.91   14.25
   9   6  10   42.86    8.48
  -9  -7   1   75.97    7.78
  -9  -7  -1  275.25   12.30
  -9  -7  -2   79.20    7.08
  -9  -7  -3   71.61    6.96
  -9  -7  -4  384.71   16.10
  -9  -7  -5   42.73    5.79
  -9  -7  -6  103.99    7.91
   9   7   7  102.00    8.50
  -9  -7  -7  108.39    7.55
  -9  -7  -8   28.67    4.03
   9   7   8   27.44    6.87
   9   7   8   28.28    6.69
   9   7   9   86.08    9.02
   9   7   9   76.50    8.93
   9   7  10  102.87    7.75
  -9  -8  -1  293.80   12.65
  -9  -8  -2   99.34    7.38
  -9  -8  -2   98.07    7.23
  -9  -8  -3    2.81    3.72
  -9  -8  -3    4.31    3.50
  -9  -8  -4  290.42   11.38
  -9  -8  -4  318.59   13.60
  -9  -8  -5   79.52    7.04
   9   8   6  121.15    8.60
  -9  -8  -6  117.67    8.23
   9   8   7  109.13    8.18
   9   8   7  125.19    8.96
  -9  -8  -7  138.24    8.64
   9   8   8   16.99    6.72
   9   8   8   13.11    6.74
   9   8   9   26.75    6.28
   9   8   9   32.22    7.24
  -9  -9  -3    3.20    6.32
  -9  -9  -4   89.69    8.35
  -9  -9  -5  262.60   12.57
   9   9   6    7.30    5.88
  -9  -9  -6    6.20    6.69
   9   9   7  207.73   10.03
  -9  -9  -7  251.23   10.56
 -10   4   0    9.76    3.83
 -10   4  -1   12.40    3.93
 -10   3   1  105.42    7.20
 -10   3   0   38.60    6.13
 -10   3   0   36.15    6.00
 -10   3  -1   33.14    5.93
 -10   3  -1   28.91    6.15
 -10   3  -2   93.56    7.35
 -10   3  -3    4.64    4.93
 -10   2   1  268.32   10.97
 -10   2   1  260.70   10.94
 -10   2   0   56.01    6.37
 -10   2   0   61.81    6.37
 -10   2  -1    1.23    4.80
 -10   2  -1   -0.74    4.91
 -10   2  -1   -0.24    3.61
 -10   2  -2   91.56    6.91
 -10   2  -2   93.97    8.13
 -10   2  -3   58.69    6.60
 -10   2  -3   72.60    6.95
 -10   2  -4    6.78    4.70
 -10   1   1   57.18    5.41
 -10   1   1   49.19    5.21
 -10   1   0  194.29   10.32
 -10   1   0  202.07   10.47
 -10   1   0  194.57   10.42
 -10   1  -1    1.19    3.88
 -10   1  -1   -0.90    3.99
 -10   1  -1   -1.45    4.12
 -10   1  -2  135.79    9.30
 -10   1  -2  159.81    9.78
 -10   1  -2  135.15    9.07
  10  -1   2  128.08    7.61
 -10   1  -3   43.52    5.69
 -10   1  -3   44.25    5.65
 -10   1  -3   37.02    5.85
  10  -1   3   36.44    4.70
 -10   1  -4    3.16    4.04
  10  -1   4   -0.21    2.86
 -10   1  -4   -0.68    4.53
 -10   1  -5   36.67    4.64
 -10   0   3   77.78    7.30
 -10   0   1   71.06    6.04
 -10   0   1   67.98    5.97
 -10   0   0  189.42   10.81
 -10   0   0  215.15   11.09
 -10   0   0  205.72   10.89
 -10   0  -1    6.28    4.11
  10   0   1   -0.64    2.94
 -10   0  -1    2.54    3.86
 -10   0  -1    2.48    4.45
 -10   0  -2  228.73   12.19
  10   0   2  190.81    9.85
 -10   0  -2  203.69   11.53
 -10   0  -3  166.72   10.22
 -10   0  -3  153.13    9.92
  10   0   3  142.09    8.64
 -10   0  -4    1.97    3.78
 -10   0  -4    1.70    4.14
  10   0   4    0.25    3.21
 -10   0  -4   -1.13    3.67
  10   0   5   88.72    6.58
 -10   0  -5   88.00    6.58
 -10   0  -5   74.93    6.34
 -10  -1   2   37.42    5.65
 -10  -1   2   55.69    7.08
 -10  -1   1   60.32    5.58
 -10  -1   1   64.10    5.67
 -10  -1   0  156.35    9.23
 -10  -1   0  156.63    9.24
 -10  -1  -1   58.28    6.52
 -10  -1  -1   69.76    6.81
  10   1   1   57.36    5.24
 -10  -1  -1   67.38    6.86
 -10  -1  -2   84.54    7.51
 -10  -1  -2   72.32    7.15
  10   1   2   74.97    6.18
 -10  -1  -2   70.17    7.13
 -10  -1  -3  267.64   12.79
 -10  -1  -3  269.31   12.87
 -10  -1  -3  213.35   11.85
  10   1   3  223.18   10.82
  10   1   4   46.45    5.39
 -10  -1  -4   48.92    6.19
 -10  -1  -4   47.82    5.91
 -10  -1  -5  143.26    8.91
  10   1   5  148.20    8.64
 -10  -1  -5  172.43    9.34
 -10  -1  -5  159.94    9.14
  10   1   6   67.88    5.66
 -10  -1  -6   64.01    5.25
 -10  -2   2   78.60    7.68
 -10  -2   1   11.54    4.74
 -10  -2   1    9.72    3.15
 -10  -2   0  166.32    9.36
 -10  -2   0  170.89    9.36
 -10  -2   0  150.45    9.09
 -10  -2  -1   78.66    6.90
 -10  -2  -1   84.27    7.13
  10   2   1   61.50    5.31
 -10  -2  -1   69.65    6.75
 -10  -2  -2   68.72    6.87
 -10  -2  -2   70.70    6.97
  10   2   2   52.10    5.34
 -10  -2  -2   54.85    6.47
 -10  -2  -3  161.30    9.81
 -10  -2  -3  159.23    9.92
 -10  -2  -3  147.72    9.47
  10   2   3  139.12    8.47
 -10  -2  -4   20.79    4.76
  10   2   4   14.18    3.81
 -10  -2  -4   14.36    4.33
 -10  -2  -4   14.85    4.58
 -10  -2  -5   28.75    4.83
  10   2   5   36.32    4.85
 -10  -2  -5   37.87    5.33
 -10  -2  -5   34.89    5.02
 -10  -2  -6  211.19    9.65
 -10  -2  -6  195.87    9.38
  10   2   6  194.76    9.58
 -10  -3   1    6.83    4.86
 -10  -3   0  235.08   10.69
 -10  -3   0  228.92   10.60
 -10  -3   0  222.54   10.20
 -10  -3  -1   63.59    6.24
 -10  -3  -1   69.42    6.30
 -10  -3  -1   56.25    5.37
  10   3   1   53.94    4.74
 -10  -3  -2    6.52    3.99
  10   3   2    3.31    3.02
 -10  -3  -2    4.15    3.62
  10   3   3  311.42   12.86
 -10  -3  -3  350.07   14.69
 -10  -3  -3  354.36   14.79
 -10  -3  -4   42.15    5.68
  10   3   4   32.92    4.51
 -10  -3  -4   49.18    5.82
  10   3   5   41.91    4.89
 -10  -3  -5   52.32    5.67
 -10  -3  -5   37.34    5.14
  10   3   6  153.94    8.37
 -10  -3  -6  168.41    8.79
 -10  -3  -6  181.30    9.08
 -10  -4   0   69.29    5.49
 -10  -4  -1  170.44    9.25
 -10  -4  -1  167.76    9.17
 -10  -4  -2    7.95    3.72
 -10  -4  -2    2.20    3.45
 -10  -4  -3  223.26   11.15
 -10  -4  -3  217.59   11.10
 -10  -4  -4  135.86    8.66
 -10  -4  -4  127.56    8.45
  10   4   5    4.42    3.66
 -10  -4  -5    9.08    3.73
  10   4   5    4.66    2.94
 -10  -4  -5    8.57    3.94
  10   4   6  112.59    7.08
  10   4   6  110.58    6.76
 -10  -4  -6  125.69    7.72
  10   4   8   15.46    7.92
 -10  -5  -1  100.72    6.78
 -10  -5  -2    4.16    4.00
 -10  -5  -3   73.22    6.72
 -10  -5  -4  139.93    8.73
 -10  -5  -5    1.22    4.55
  10   5   5    6.20    3.97
 -10  -5  -6  131.37    8.25
  10   5   6  114.53    7.96
  10   5   7   95.53    7.79
  10   5   8   19.60    7.57
 -10  -6  -2   17.16    5.23
 -10  -6  -3   83.03    7.35
 -10  -6  -4  231.03   11.26
  10   6   5    0.25    6.01
 -10  -6  -5    6.42    5.53
  10   6   6  121.48    9.29
 -10  -6  -6  129.35    8.48
  10   6   7   45.47    7.89
 -10  -7  -3   40.10    7.00
 -10  -7  -4  113.39    8.68
  10   7   5   29.34    7.72
 -10  -7  -5   34.34    7.11
  10   7   6   16.30    6.84
 -10  -7  -6   22.90    6.27
   0   0   0    0.00    0.00


TITL rja240002_fa in P-1
REM P-1 (#2 in standard setting)
CELL 1.54184   8.657587  11.482311  11.876909  70.8818  79.3294  82.1375
ZERR    2.00   0.000258   0.000448   0.000459   0.0035   0.0029   0.0028
LATT  1
SFAC C H N O I
UNIT 48.00 50.00 4.00 2.00 2.00
REM  CrysAlisPro recorded range (K): Min=150.0; max=150.0; aver:150.0
TEMP -123
SIZE 0.01 0.06 0.10
TREF
HKLF 4
END
_computing_structure_solution     'SHELXT 2018/2 (Sheldrick, 2018)'
;
_shelx_hkl_checksum              62806
_shelx_SHELXL_version_number     2019/1
_olex2_submission_special_instructions 'No special instructions were received'
_oxdiff_exptl_absorpt_empirical_details 
;
Empirical correction (ABSPACK) includes:
- Absorption correction using spherical harmonics
- Frame scaling
;
_oxdiff_exptl_absorpt_empirical_full_max 1.549
_oxdiff_exptl_absorpt_empirical_full_min 0.804
####################################################################### 
# 
# This file contains crystal structure data downloaded from the 
# Cambridge Structural Database (CSD) hosted by the Cambridge 
# Crystallographic Data Centre (CCDC).
# 
# Full information about CCDC data access policies and citation 
# guidelines are available at http://www.ccdc.cam.ac.uk/access/V1 
# 
# Audit and citation data items may have been added by the CCDC. 
# Please retain this information to preserve the provenance of 
# this file and to allow appropriate attribution of the data. 
# 
#######################################################################

data_wpu23016
_database_code_depnum_ccdc_archive 'CCDC 2363258'
loop_
_audit_author_name
_audit_author_address
'Adrian C. Whitwood'
;University of York
United Kingdom
;
_audit_update_record             
;
2024-06-17 deposited with the CCDC.	2025-01-23 downloaded from the CCDC.
;
_audit_creation_date             2023-11-08
_audit_creation_method           
;
Olex2 1.5
(compiled 2023.08.24 svn.re1ec1418 for OlexSys, GUI svn.r6817)
;
_shelx_SHELXL_version_number     2018/3
loop_
_audit_author_email
''
''
_chemical_name_common            ?
_chemical_name_systematic        
N-(2-(tert-butyl)phenyl)-N-(1-phenyl-2-(pyridin-2-yl)ethyl)furan-2-carboxamide
_chemical_formula_moiety         'C28 H28 N2 O2'
_chemical_formula_sum            'C28 H28 N2 O2'
_chemical_formula_weight         424.52
_chemical_melting_point          ?
_chemical_oxdiff_formula         'C28 H28 N2 O2'
_chemical_oxdiff_usercomment     'Jack Wooton Jmw11-064-P'
loop_
_atom_type_symbol
_atom_type_description
_atom_type_scat_dispersion_real
_atom_type_scat_dispersion_imag
_atom_type_scat_source
C C 0.0181 0.0091 'International Tables Vol C Tables 4.2.6.8 and 6.1.1.4'
H H 0.0000 0.0000 'International Tables Vol C Tables 4.2.6.8 and 6.1.1.4'
N N 0.0311 0.0180 'International Tables Vol C Tables 4.2.6.8 and 6.1.1.4'
O O 0.0492 0.0322 'International Tables Vol C Tables 4.2.6.8 and 6.1.1.4'

_shelx_space_group_comment       
;
The symmetry employed for this shelxl refinement is uniquely defined
by the following loop, which should always be used as a source of
symmetry information in preference to the above space-group names.
They are only intended as comments.
;
_space_group_crystal_system      monoclinic
_space_group_IT_number           14
_space_group_name_H-M_alt        'P 1 21/c 1'
_space_group_name_Hall           '-P 2ybc'
loop_
_space_group_symop_operation_xyz
'x, y, z'
'-x, y+1/2, -z+1/2'
'-x, -y, -z'
'x, -y-1/2, z-1/2'

_cell_length_a                   8.3156(3)
_cell_length_b                   15.8552(5)
_cell_length_c                   17.6204(6)
_cell_angle_alpha                90
_cell_angle_beta                 101.442(3)
_cell_angle_gamma                90
_cell_volume                     2277.00(13)
_cell_formula_units_Z            4
_cell_measurement_reflns_used    2118
_cell_measurement_temperature    110.2(2)
_cell_measurement_theta_max      76.6100
_cell_measurement_theta_min      3.7750
_shelx_estimated_absorpt_T_max   0.970
_shelx_estimated_absorpt_T_min   0.908
_exptl_absorpt_coefficient_mu    0.613
_exptl_absorpt_correction_T_max  1.000
_exptl_absorpt_correction_T_min  0.879
_exptl_absorpt_correction_type   gaussian
_exptl_absorpt_process_details   
;
CrysAlisPro 1.171.43.92a (Rigaku Oxford Diffraction, 2023)
Numerical absorption correction based on gaussian integration over
a multifaceted crystal model
Empirical absorption correction using spherical harmonics,
implemented in SCALE3 ABSPACK scaling algorithm.
;
_exptl_absorpt_special_details   ?
_exptl_crystal_colour            'clear colourless'
_exptl_crystal_colour_lustre     clear
_exptl_crystal_colour_modifier   .
_exptl_crystal_colour_primary    colourless
_exptl_crystal_density_diffrn    1.238
_exptl_crystal_density_meas      ?
_exptl_crystal_density_method    ?
_exptl_crystal_description       plate
_exptl_crystal_F_000             904
loop_
_exptl_crystal_face_index_h
_exptl_crystal_face_index_k
_exptl_crystal_face_index_l
_exptl_crystal_face_perp_dist
0 1 1 0.0253
0 -1 -1 0.0235
-1 0 0 0.0655
1 0 0 0.0766
0 1 -1 0.0258
0 -1 1 0.0327

_exptl_crystal_recrystallization_method 
'dichloromethane and hexane slow evaporation'
_exptl_crystal_size_max          0.161
_exptl_crystal_size_mid          0.059
_exptl_crystal_size_min          0.049
loop_
_exptl_oxdiff_crystal_face_indexfrac_h
_exptl_oxdiff_crystal_face_indexfrac_k
_exptl_oxdiff_crystal_face_indexfrac_l
_exptl_oxdiff_crystal_face_x
_exptl_oxdiff_crystal_face_y
_exptl_oxdiff_crystal_face_z
0.0003 1.0004 0.9998 0.1068 0.0723 0.0279
-0.0003 -1.0004 -0.9998 -0.1068 -0.0723 -0.0279
-1.0003 -0.0004 0.0004 -0.0464 0.0844 -0.1627
1.0003 0.0004 -0.0004 0.0464 -0.0844 0.1627
-0.0000 1.0002 -1.0000 0.0806 -0.0683 -0.0790
0.0000 -1.0002 1.0000 -0.0806 0.0683 0.0790

_exptl_transmission_factor_max   ?
_exptl_transmission_factor_min   ?
_diffrn_reflns_av_R_equivalents  0.0297
_diffrn_reflns_av_unetI/netI     0.0290
_diffrn_reflns_Laue_measured_fraction_full 1.000
_diffrn_reflns_Laue_measured_fraction_max 1.000
_diffrn_reflns_limit_h_max       9
_diffrn_reflns_limit_h_min       -8
_diffrn_reflns_limit_k_max       18
_diffrn_reflns_limit_k_min       -18
_diffrn_reflns_limit_l_max       21
_diffrn_reflns_limit_l_min       -18
_diffrn_reflns_number            13841
_diffrn_reflns_point_group_measured_fraction_full 1.000
_diffrn_reflns_point_group_measured_fraction_max 1.000
_diffrn_reflns_theta_full        67.047
_diffrn_reflns_theta_max         67.047
_diffrn_reflns_theta_min         3.785
_diffrn_ambient_environment      N~2~
_diffrn_ambient_temperature      110.2(2)
_diffrn_detector                 'Hybrid Pixel Array Detector'
_diffrn_detector_area_resol_mean 10.0000
_diffrn_detector_type            HyPix
_diffrn_measured_fraction_theta_full 1.000
_diffrn_measured_fraction_theta_max 1.000
_diffrn_measurement_details      
;
List of Runs (angles in degrees, time in seconds):

  # Type    Start    End  Width  t~exp~   \w     \q     \k     \f   Frames
#--------------------------------------------------------------------------
  1  \w    -81.00   0.00   0.50    1.00    --  -48.64 105.00  51.00  162
  2  \w     51.00  76.00   0.50    1.00    --   48.64-105.00 -48.00   50
  3  \w     55.00  81.00   0.50    4.00    --  107.75-105.00 -48.00   52
  4  \w    121.00 176.00   0.50    4.00    --  107.75 105.00  51.00  110
  5  \w   -118.00 -75.00   0.50    1.00    --  -48.64-125.00-180.00   86
  6  \w   -107.00 -79.00   0.50    1.00    --  -48.64-125.00   0.00   56
  7  \w   -108.00 -73.00   0.50    1.00    --  -48.64-125.00 120.00   70
  8  \w   -117.00 -75.00   0.50    1.00    --  -48.64-125.00  30.00   84
  9  \w      2.00  81.00   0.50    1.00    --   48.64 -99.00-120.00  158
 10  \w     40.00 104.00   0.50    4.00    --  107.75 -99.00  30.00  128
 11  \w     38.00 112.00   0.50    4.00    --  107.75-125.00 -90.00  148
 12  \w     96.00 178.00   0.50    4.00    --  107.75  57.00-150.00  164
 13  \w     35.00  80.00   0.50    4.00    --  107.75 -37.00 -90.00   90
 14  \w     99.00 159.00   0.50    4.00    --  107.75  57.00-120.00  120
 15  \w     83.00 108.00   0.50    4.00    --  107.75 -37.00 -90.00   50
 16  \w     38.00  86.00   0.50    4.00    --  107.75 -99.00 120.00   96
 17  \w     72.00  97.00   0.50    4.00    --  107.75 -99.00   0.00   50
 18  \w     44.00  79.00   0.50    4.00    --  107.75-125.00-150.00   70
 19  \w     50.00 123.00   0.50    4.00    --  107.75 -57.00  90.00  146
;
_diffrn_measurement_device       'four-circle diffractometer'
_diffrn_measurement_device_type  'SuperNova, Dual, Cu at home/near, HyPix'
_diffrn_measurement_method       '\w scans'
_diffrn_orient_matrix_type       
'CrysAlisPro convention (1999,Acta A55,543-557)'
_diffrn_orient_matrix_UB_11      0.0463247000
_diffrn_orient_matrix_UB_12      0.0936531000
_diffrn_orient_matrix_UB_13      0.0130731000
_diffrn_orient_matrix_UB_21      -0.0843490000
_diffrn_orient_matrix_UB_22      0.0020443000
_diffrn_orient_matrix_UB_23      0.0703315000
_diffrn_orient_matrix_UB_31      0.1627132000
_diffrn_orient_matrix_UB_32      -0.0255674000
_diffrn_orient_matrix_UB_33      0.0533970000
_diffrn_radiation_monochromator  mirror
_diffrn_radiation_probe          x-ray
_diffrn_radiation_type           'Cu K\a'
_diffrn_radiation_wavelength     1.54184
_diffrn_source                   'micro-focus sealed X-ray tube'
_diffrn_source_type              'SuperNova (Cu) X-ray Source'
_reflns_Friedel_coverage         0.000
_reflns_Friedel_fraction_full    .
_reflns_Friedel_fraction_max     .
_reflns_number_gt                3554
_reflns_number_total             4055
_reflns_special_details          
;
 Reflections were merged by SHELXL according to the crystal
 class for the calculation of statistics and refinement.
 
 _reflns_Friedel_fraction is defined as the number of unique
 Friedel pairs measured divided by the number that would be
 possible theoretically, ignoring centric projections and
 systematic absences.
;
_reflns_threshold_expression     'I > 2\s(I)'
_computing_cell_refinement       'CrysAlisPro 1.171.43.92a (Rigaku OD, 2023)'
_computing_data_collection       
'CrysAlisPro system (CCD 43.95a 64-bit (release 03-11-2023))'
_computing_data_reduction        'CrysAlisPro 1.171.43.92a (Rigaku OD, 2023)'
_computing_molecular_graphics    'Olex2 1.5 (Dolomanov et al., 2009)'
_computing_publication_material  'Olex2 1.5 (Dolomanov et al., 2009)'
_computing_structure_refinement  'SHELXL 2018/3 (Sheldrick, 2015)'
_computing_structure_solution    'SHELXT  (Sheldrick, 2015)'
_refine_diff_density_max         0.213
_refine_diff_density_min         -0.139
_refine_diff_density_rms         0.032
_refine_ls_extinction_coef       0.00102(15)
_refine_ls_extinction_expression Fc^*^=kFc[1+0.001xFc^2^\l^3^/sin(2\q)]^-1/4^
_refine_ls_extinction_method     'SHELXL-2018/3 (Sheldrick 2018)'
_refine_ls_goodness_of_fit_ref   1.042
_refine_ls_hydrogen_treatment    refall
_refine_ls_matrix_type           full
_refine_ls_number_parameters     402
_refine_ls_number_reflns         4055
_refine_ls_number_restraints     0
_refine_ls_R_factor_all          0.0365
_refine_ls_R_factor_gt           0.0312
_refine_ls_restrained_S_all      1.042
_refine_ls_shift/su_max          0.000
_refine_ls_shift/su_mean         0.000
_refine_ls_structure_factor_coef Fsqd
_refine_ls_weighting_details     
'w=1/[\s^2^(Fo^2^)+(0.0391P)^2^+0.5220P] where P=(Fo^2^+2Fc^2^)/3'
_refine_ls_weighting_scheme      calc
_refine_ls_wR_factor_gt          0.0792
_refine_ls_wR_factor_ref         0.0819
_refine_special_details          ?
_olex2_refinement_description    
;
;
_atom_sites_solution_hydrogens   difmap
_atom_sites_solution_primary     dual
_atom_sites_solution_secondary   ?
loop_
_atom_site_label
_atom_site_type_symbol
_atom_site_fract_x
_atom_site_fract_y
_atom_site_fract_z
_atom_site_U_iso_or_equiv
_atom_site_adp_type
_atom_site_occupancy
_atom_site_site_symmetry_order
_atom_site_calc_flag
_atom_site_refinement_flags_posn
_atom_site_refinement_flags_adp
_atom_site_refinement_flags_occupancy
_atom_site_disorder_assembly
_atom_site_disorder_group
O1 O 0.80128(9) 0.33493(5) 0.19526(4) 0.02077(19) Uani 1 1 d . . . . .
O2 O 0.98068(10) 0.19368(5) 0.21649(5) 0.0275(2) Uani 1 1 d . . . . .
N2 N 0.70053(11) 0.31552(6) 0.30446(5) 0.0165(2) Uani 1 1 d . . . . .
N1 N 0.62529(12) 0.57600(6) 0.33328(6) 0.0224(2) Uani 1 1 d . . . . .
C7 C 0.62336(13) 0.40103(7) 0.29340(6) 0.0168(2) Uani 1 1 d . . . . .
C19 C 0.70944(13) 0.26958(7) 0.37584(6) 0.0169(2) Uani 1 1 d . . . . .
C5 C 0.53740(13) 0.52420(7) 0.36885(6) 0.0173(2) Uani 1 1 d . . . . .
C8 C 0.47793(13) 0.40429(7) 0.22568(6) 0.0178(2) Uani 1 1 d . . . . .
C14 C 0.78458(13) 0.28939(7) 0.24953(6) 0.0172(2) Uani 1 1 d . . . . .
C15 C 0.85759(13) 0.20349(7) 0.25733(6) 0.0194(2) Uani 1 1 d . . . . .
C24 C 0.57036(14) 0.22291(7) 0.38227(7) 0.0199(2) Uani 1 1 d . . . . .
C9 C 0.32823(14) 0.36620(7) 0.22852(7) 0.0202(2) Uani 1 1 d . . . . .
C21 C 0.84218(15) 0.21577(7) 0.49826(7) 0.0220(2) Uani 1 1 d . . . . .
C20 C 0.84980(13) 0.26929(7) 0.43543(6) 0.0188(2) Uani 1 1 d . . . . .
C6 C 0.57745(14) 0.43134(7) 0.36891(6) 0.0186(2) Uani 1 1 d . . . . .
C22 C 0.70578(15) 0.16854(7) 0.50427(7) 0.0238(3) Uani 1 1 d . . . . .
C13 C 0.49222(14) 0.44887(7) 0.15908(7) 0.0215(2) Uani 1 1 d . . . . .
C1 C 0.60132(15) 0.65916(7) 0.33893(7) 0.0241(3) Uani 1 1 d . . . . .
C10 C 0.19603(14) 0.37166(7) 0.16632(7) 0.0241(3) Uani 1 1 d . . . . .
C2 C 0.49343(15) 0.69448(8) 0.37986(7) 0.0248(3) Uani 1 1 d . . . . .
C23 C 0.56633(15) 0.17290(7) 0.44616(7) 0.0228(3) Uani 1 1 d . . . . .
C11 C 0.21227(15) 0.41611(7) 0.10062(7) 0.0250(3) Uani 1 1 d . . . . .
C16 C 0.83064(16) 0.12895(8) 0.29026(7) 0.0268(3) Uani 1 1 d . . . . .
C12 C 0.36066(15) 0.45471(8) 0.09698(7) 0.0251(3) Uani 1 1 d . . . . .
C25 C 1.01059(14) 0.32054(8) 0.44079(7) 0.0231(3) Uani 1 1 d . . . . .
C4 C 0.42203(15) 0.55432(8) 0.40952(7) 0.0250(3) Uani 1 1 d . . . . .
C17 C 0.94259(17) 0.06983(8) 0.26943(8) 0.0304(3) Uani 1 1 d . . . . .
C3 C 0.40089(16) 0.64054(8) 0.41545(8) 0.0298(3) Uani 1 1 d . . . . .
C18 C 1.03001(17) 0.11148(8) 0.22569(8) 0.0309(3) Uani 1 1 d . . . . .
C26 C 1.01604(16) 0.38622(9) 0.37757(7) 0.0285(3) Uani 1 1 d . . . . .
C27 C 1.04106(18) 0.36974(9) 0.51762(8) 0.0339(3) Uani 1 1 d . . . . .
C28 C 1.15281(16) 0.25856(10) 0.44066(9) 0.0355(3) Uani 1 1 d . . . . .
H24 H 0.4769(17) 0.2254(8) 0.3391(8) 0.022(3) Uiso 1 1 d . . . . .
H7 H 0.7053(15) 0.4385(8) 0.2812(7) 0.013(3) Uiso 1 1 d . . . . .
H13 H 0.5991(18) 0.4766(9) 0.1568(8) 0.027(3) Uiso 1 1 d . . . . .
H6A H 0.4842(17) 0.3980(9) 0.3811(7) 0.021(3) Uiso 1 1 d . . . . .
H9 H 0.3146(17) 0.3350(9) 0.2740(8) 0.027(3) Uiso 1 1 d . . . . .
H21 H 0.9352(18) 0.2128(9) 0.5402(8) 0.029(4) Uiso 1 1 d . . . . .
H23 H 0.4668(18) 0.1412(9) 0.4491(8) 0.029(4) Uiso 1 1 d . . . . .
H11 H 0.1197(17) 0.4211(9) 0.0569(8) 0.025(3) Uiso 1 1 d . . . . .
H6B H 0.6711(16) 0.4207(8) 0.4115(8) 0.018(3) Uiso 1 1 d . . . . .
H2 H 0.4841(17) 0.7554(10) 0.3824(8) 0.028(4) Uiso 1 1 d . . . . .
H26A H 1.0145(18) 0.3607(10) 0.3251(9) 0.034(4) Uiso 1 1 d . . . . .
H22 H 0.7096(17) 0.1352(9) 0.5513(8) 0.027(3) Uiso 1 1 d . . . . .
H10 H 0.0912(18) 0.3444(9) 0.1702(8) 0.029(4) Uiso 1 1 d . . . . .
H4 H 0.3590(19) 0.5142(10) 0.4342(9) 0.033(4) Uiso 1 1 d . . . . .
H3 H 0.324(2) 0.6630(11) 0.4445(10) 0.044(4) Uiso 1 1 d . . . . .
H1 H 0.6670(17) 0.6957(9) 0.3117(8) 0.027(3) Uiso 1 1 d . . . . .
H27A H 1.049(2) 0.3323(12) 0.5635(10) 0.048(5) Uiso 1 1 d . . . . .
H18 H 1.118(2) 0.0952(10) 0.2013(9) 0.041(4) Uiso 1 1 d . . . . .
H12 H 0.3713(18) 0.4867(9) 0.0509(9) 0.029(4) Uiso 1 1 d . . . . .
H27B H 1.146(2) 0.4024(10) 0.5233(9) 0.036(4) Uiso 1 1 d . . . . .
H26B H 1.123(2) 0.4165(10) 0.3929(9) 0.035(4) Uiso 1 1 d . . . . .
H16 H 0.754(2) 0.1179(10) 0.3224(9) 0.038(4) Uiso 1 1 d . . . . .
H28A H 1.136(2) 0.2266(11) 0.3907(10) 0.045(5) Uiso 1 1 d . . . . .
H26C H 0.9255(19) 0.4286(10) 0.3730(8) 0.031(4) Uiso 1 1 d . . . . .
H28B H 1.167(2) 0.2185(12) 0.4861(10) 0.051(5) Uiso 1 1 d . . . . .
H17 H 0.953(2) 0.0116(12) 0.2833(10) 0.046(5) Uiso 1 1 d . . . . .
H28C H 1.257(2) 0.2903(12) 0.4455(10) 0.052(5) Uiso 1 1 d . . . . .
H27C H 0.951(2) 0.4118(11) 0.5174(10) 0.045(5) Uiso 1 1 d . . . . .

loop_
_atom_site_aniso_label
_atom_site_aniso_U_11
_atom_site_aniso_U_22
_atom_site_aniso_U_33
_atom_site_aniso_U_23
_atom_site_aniso_U_13
_atom_site_aniso_U_12
O1 0.0238(4) 0.0216(4) 0.0185(4) 0.0028(3) 0.0081(3) 0.0008(3)
O2 0.0316(5) 0.0212(4) 0.0356(5) 0.0034(4) 0.0214(4) 0.0059(3)
N2 0.0183(4) 0.0151(5) 0.0166(4) 0.0006(3) 0.0050(3) 0.0014(3)
N1 0.0248(5) 0.0182(5) 0.0252(5) -0.0002(4) 0.0078(4) -0.0009(4)
C7 0.0192(5) 0.0132(5) 0.0190(5) 0.0003(4) 0.0065(4) -0.0007(4)
C19 0.0211(5) 0.0140(5) 0.0173(5) -0.0001(4) 0.0078(4) 0.0027(4)
C5 0.0179(5) 0.0175(5) 0.0155(5) -0.0009(4) 0.0011(4) -0.0008(4)
C8 0.0211(5) 0.0129(5) 0.0202(5) -0.0033(4) 0.0057(4) 0.0026(4)
C14 0.0164(5) 0.0182(5) 0.0171(5) -0.0010(4) 0.0036(4) -0.0019(4)
C15 0.0195(5) 0.0222(6) 0.0185(5) -0.0021(4) 0.0081(4) -0.0001(4)
C24 0.0216(6) 0.0169(6) 0.0225(6) -0.0007(4) 0.0074(5) 0.0018(4)
C9 0.0225(6) 0.0160(5) 0.0234(6) 0.0000(4) 0.0073(4) 0.0018(4)
C21 0.0284(6) 0.0198(6) 0.0179(5) -0.0001(4) 0.0048(5) 0.0075(5)
C20 0.0222(5) 0.0167(5) 0.0188(5) -0.0018(4) 0.0074(4) 0.0035(4)
C6 0.0218(6) 0.0172(6) 0.0177(5) 0.0001(4) 0.0064(5) -0.0001(4)
C22 0.0369(7) 0.0172(6) 0.0205(6) 0.0025(5) 0.0135(5) 0.0050(5)
C13 0.0254(6) 0.0174(6) 0.0221(6) -0.0001(4) 0.0058(5) -0.0003(4)
C1 0.0282(6) 0.0180(6) 0.0254(6) 0.0020(5) 0.0040(5) -0.0014(5)
C10 0.0212(6) 0.0201(6) 0.0305(6) -0.0045(5) 0.0039(5) 0.0008(5)
C2 0.0300(6) 0.0170(6) 0.0253(6) -0.0013(5) 0.0003(5) 0.0043(5)
C23 0.0281(6) 0.0177(6) 0.0267(6) -0.0004(5) 0.0149(5) 0.0004(5)
C11 0.0259(6) 0.0207(6) 0.0253(6) -0.0039(5) -0.0023(5) 0.0041(5)
C16 0.0331(7) 0.0201(6) 0.0320(7) 0.0012(5) 0.0185(5) 0.0011(5)
C12 0.0337(7) 0.0197(6) 0.0211(6) 0.0013(5) 0.0032(5) 0.0023(5)
C25 0.0202(6) 0.0256(6) 0.0225(6) 0.0001(5) 0.0021(4) -0.0006(5)
C4 0.0263(6) 0.0220(6) 0.0294(6) -0.0006(5) 0.0119(5) 0.0000(5)
C17 0.0401(7) 0.0192(6) 0.0367(7) 0.0018(5) 0.0193(6) 0.0048(5)
C3 0.0309(7) 0.0251(6) 0.0362(7) -0.0027(5) 0.0137(5) 0.0066(5)
C18 0.0366(7) 0.0207(6) 0.0415(7) 0.0014(5) 0.0222(6) 0.0088(5)
C26 0.0231(6) 0.0329(7) 0.0280(7) 0.0034(5) 0.0016(5) -0.0099(5)
C27 0.0368(8) 0.0375(8) 0.0255(7) -0.0045(6) 0.0013(5) -0.0106(6)
C28 0.0218(6) 0.0366(8) 0.0482(9) 0.0036(7) 0.0069(6) 0.0035(6)

_geom_special_details            
;
 All esds (except the esd in the dihedral angle between two l.s. planes)
 are estimated using the full covariance matrix.  The cell esds are taken
 into account individually in the estimation of esds in distances, angles
 and torsion angles; correlations between esds in cell parameters are only
 used when they are defined by crystal symmetry.  An approximate (isotropic)
 treatment of cell esds is used for estimating esds involving l.s. planes.
;
loop_
_geom_bond_atom_site_label_1
_geom_bond_atom_site_label_2
_geom_bond_distance
_geom_bond_site_symmetry_2
_geom_bond_publ_flag
O1 C14 1.2279(13) . ?
O2 C15 1.3718(13) . ?
O2 C18 1.3663(15) . ?
N2 C7 1.4960(14) . ?
N2 C19 1.4427(14) . ?
N2 C14 1.3657(14) . ?
N1 C5 1.3353(15) . ?
N1 C1 1.3402(15) . ?
C7 C8 1.5221(15) . ?
C7 C6 1.5324(15) . ?
C7 H7 0.960(13) . ?
C19 C24 1.3963(16) . ?
C19 C20 1.4065(16) . ?
C5 C6 1.5096(15) . ?
C5 C4 1.3909(16) . ?
C8 C9 1.3935(16) . ?
C8 C13 1.3949(16) . ?
C14 C15 1.4864(16) . ?
C15 C16 1.3547(17) . ?
C24 C23 1.3828(16) . ?
C24 H24 0.974(14) . ?
C9 C10 1.3925(17) . ?
C9 H9 0.968(15) . ?
C21 C20 1.4062(16) . ?
C21 C22 1.3807(18) . ?
C21 H21 0.959(15) . ?
C20 C25 1.5514(16) . ?
C6 H6A 0.996(14) . ?
C6 H6B 0.983(13) . ?
C22 C23 1.3881(18) . ?
C22 H22 0.978(15) . ?
C13 C12 1.3885(17) . ?
C13 H13 1.000(15) . ?
C1 C2 1.3768(18) . ?
C1 H1 0.983(15) . ?
C10 C11 1.3847(18) . ?
C10 H10 0.987(15) . ?
C2 C3 1.3815(19) . ?
C2 H2 0.971(15) . ?
C23 H23 0.978(15) . ?
C11 C12 1.3901(18) . ?
C11 H11 0.978(14) . ?
C16 C17 1.4198(17) . ?
C16 H16 0.950(17) . ?
C12 H12 0.977(15) . ?
C25 C26 1.5321(17) . ?
C25 C27 1.5393(17) . ?
C25 C28 1.5380(17) . ?
C4 C3 1.3849(18) . ?
C4 H4 0.979(16) . ?
C17 C18 1.3345(19) . ?
C17 H17 0.954(18) . ?
C3 H3 0.965(18) . ?
C18 H18 0.955(17) . ?
C26 H26A 1.008(16) . ?
C26 H26B 0.996(16) . ?
C26 H26C 1.000(16) . ?
C27 H27A 0.994(19) . ?
C27 H27B 1.002(17) . ?
C27 H27C 1.003(18) . ?
C28 H28A 1.001(18) . ?
C28 H28B 1.010(19) . ?
C28 H28C 0.990(19) . ?

loop_
_geom_angle_atom_site_label_1
_geom_angle_atom_site_label_2
_geom_angle_atom_site_label_3
_geom_angle
_geom_angle_site_symmetry_1
_geom_angle_site_symmetry_3
_geom_angle_publ_flag
C18 O2 C15 106.48(9) . . ?
C19 N2 C7 121.17(8) . . ?
C14 N2 C7 116.70(9) . . ?
C14 N2 C19 121.31(9) . . ?
C5 N1 C1 117.83(10) . . ?
N2 C7 C8 112.74(8) . . ?
N2 C7 C6 110.21(9) . . ?
N2 C7 H7 106.5(7) . . ?
C8 C7 C6 111.96(9) . . ?
C8 C7 H7 107.0(7) . . ?
C6 C7 H7 108.1(7) . . ?
C24 C19 N2 115.99(9) . . ?
C24 C19 C20 121.05(10) . . ?
C20 C19 N2 122.95(10) . . ?
N1 C5 C6 117.32(10) . . ?
N1 C5 C4 121.89(11) . . ?
C4 C5 C6 120.61(10) . . ?
C9 C8 C7 122.24(10) . . ?
C9 C8 C13 118.40(10) . . ?
C13 C8 C7 119.33(10) . . ?
O1 C14 N2 121.76(10) . . ?
O1 C14 C15 120.23(10) . . ?
N2 C14 C15 118.01(9) . . ?
O2 C15 C14 112.89(9) . . ?
C16 C15 O2 109.26(10) . . ?
C16 C15 C14 137.71(11) . . ?
C19 C24 H24 117.4(8) . . ?
C23 C24 C19 121.61(11) . . ?
C23 C24 H24 120.9(8) . . ?
C8 C9 H9 120.3(8) . . ?
C10 C9 C8 121.07(11) . . ?
C10 C9 H9 118.7(8) . . ?
C20 C21 H21 118.7(9) . . ?
C22 C21 C20 123.61(11) . . ?
C22 C21 H21 117.6(9) . . ?
C19 C20 C25 128.41(10) . . ?
C21 C20 C19 115.43(10) . . ?
C21 C20 C25 116.16(10) . . ?
C7 C6 H6A 111.1(8) . . ?
C7 C6 H6B 108.3(8) . . ?
C5 C6 C7 113.47(9) . . ?
C5 C6 H6A 109.7(8) . . ?
C5 C6 H6B 108.0(8) . . ?
H6A C6 H6B 106.1(10) . . ?
C21 C22 C23 119.69(11) . . ?
C21 C22 H22 118.0(8) . . ?
C23 C22 H22 122.3(8) . . ?
C8 C13 H13 118.8(8) . . ?
C12 C13 C8 120.76(11) . . ?
C12 C13 H13 120.4(8) . . ?
N1 C1 C2 124.13(11) . . ?
N1 C1 H1 116.0(8) . . ?
C2 C1 H1 119.9(8) . . ?
C9 C10 H10 119.2(8) . . ?
C11 C10 C9 119.80(11) . . ?
C11 C10 H10 121.0(8) . . ?
C1 C2 C3 117.74(11) . . ?
C1 C2 H2 119.6(9) . . ?
C3 C2 H2 122.6(9) . . ?
C24 C23 C22 118.52(11) . . ?
C24 C23 H23 119.7(8) . . ?
C22 C23 H23 121.8(8) . . ?
C10 C11 C12 119.82(11) . . ?
C10 C11 H11 120.5(8) . . ?
C12 C11 H11 119.6(8) . . ?
C15 C16 C17 107.02(11) . . ?
C15 C16 H16 127.2(10) . . ?
C17 C16 H16 125.8(10) . . ?
C13 C12 C11 120.14(11) . . ?
C13 C12 H12 120.2(9) . . ?
C11 C12 H12 119.7(8) . . ?
C26 C25 C20 117.46(9) . . ?
C26 C25 C27 105.75(10) . . ?
C26 C25 C28 107.43(11) . . ?
C27 C25 C20 107.97(10) . . ?
C28 C25 C20 108.60(10) . . ?
C28 C25 C27 109.43(11) . . ?
C5 C4 H4 119.4(9) . . ?
C3 C4 C5 119.25(12) . . ?
C3 C4 H4 121.3(9) . . ?
C16 C17 H17 127.1(10) . . ?
C18 C17 C16 106.43(11) . . ?
C18 C17 H17 126.4(10) . . ?
C2 C3 C4 119.10(11) . . ?
C2 C3 H3 120.1(10) . . ?
C4 C3 H3 120.8(10) . . ?
O2 C18 H18 116.4(10) . . ?
C17 C18 O2 110.82(11) . . ?
C17 C18 H18 132.8(10) . . ?
C25 C26 H26A 113.5(9) . . ?
C25 C26 H26B 106.5(9) . . ?
C25 C26 H26C 112.6(9) . . ?
H26A C26 H26B 106.9(12) . . ?
H26A C26 H26C 108.9(12) . . ?
H26B C26 H26C 108.2(12) . . ?
C25 C27 H27A 112.7(10) . . ?
C25 C27 H27B 109.7(9) . . ?
C25 C27 H27C 110.0(10) . . ?
H27A C27 H27B 107.9(14) . . ?
H27A C27 H27C 109.3(14) . . ?
H27B C27 H27C 107.0(13) . . ?
C25 C28 H28A 110.5(10) . . ?
C25 C28 H28B 111.6(10) . . ?
C25 C28 H28C 109.5(11) . . ?
H28A C28 H28B 110.7(14) . . ?
H28A C28 H28C 107.6(14) . . ?
H28B C28 H28C 106.8(14) . . ?

loop_
_geom_torsion_atom_site_label_1
_geom_torsion_atom_site_label_2
_geom_torsion_atom_site_label_3
_geom_torsion_atom_site_label_4
_geom_torsion
_geom_torsion_site_symmetry_1
_geom_torsion_site_symmetry_2
_geom_torsion_site_symmetry_3
_geom_torsion_site_symmetry_4
_geom_torsion_publ_flag
O1 C14 C15 O2 19.74(14) . . . . ?
O1 C14 C15 C16 -155.24(14) . . . . ?
O2 C15 C16 C17 0.31(14) . . . . ?
N2 C7 C8 C9 72.04(13) . . . . ?
N2 C7 C8 C13 -109.88(11) . . . . ?
N2 C7 C6 C5 166.02(9) . . . . ?
N2 C19 C24 C23 176.79(10) . . . . ?
N2 C19 C20 C21 -175.05(9) . . . . ?
N2 C19 C20 C25 5.31(17) . . . . ?
N2 C14 C15 O2 -159.82(9) . . . . ?
N2 C14 C15 C16 25.2(2) . . . . ?
N1 C5 C6 C7 -36.96(13) . . . . ?
N1 C5 C4 C3 -2.03(18) . . . . ?
N1 C1 C2 C3 -1.91(18) . . . . ?
C7 N2 C19 C24 84.26(12) . . . . ?
C7 N2 C19 C20 -97.17(12) . . . . ?
C7 N2 C14 O1 2.60(15) . . . . ?
C7 N2 C14 C15 -177.84(9) . . . . ?
C7 C8 C9 C10 178.62(10) . . . . ?
C7 C8 C13 C12 -178.50(10) . . . . ?
C19 N2 C7 C8 -120.13(10) . . . . ?
C19 N2 C7 C6 5.77(13) . . . . ?
C19 N2 C14 O1 -167.14(10) . . . . ?
C19 N2 C14 C15 12.43(14) . . . . ?
C19 C24 C23 C22 -1.05(17) . . . . ?
C19 C20 C25 C26 5.93(17) . . . . ?
C19 C20 C25 C27 125.28(12) . . . . ?
C19 C20 C25 C28 -116.15(13) . . . . ?
C5 N1 C1 C2 0.86(17) . . . . ?
C5 C4 C3 C2 0.90(19) . . . . ?
C8 C7 C6 C5 -67.65(12) . . . . ?
C8 C9 C10 C11 -0.50(17) . . . . ?
C8 C13 C12 C11 0.14(17) . . . . ?
C14 N2 C7 C8 70.12(12) . . . . ?
C14 N2 C7 C6 -163.98(9) . . . . ?
C14 N2 C19 C24 -106.46(12) . . . . ?
C14 N2 C19 C20 72.11(13) . . . . ?
C14 C15 C16 C17 175.42(13) . . . . ?
C15 O2 C18 C17 0.64(15) . . . . ?
C15 C16 C17 C18 0.08(16) . . . . ?
C24 C19 C20 C21 3.45(15) . . . . ?
C24 C19 C20 C25 -176.20(10) . . . . ?
C9 C8 C13 C12 -0.35(16) . . . . ?
C9 C10 C11 C12 0.28(17) . . . . ?
C21 C20 C25 C26 -173.72(10) . . . . ?
C21 C20 C25 C27 -54.36(13) . . . . ?
C21 C20 C25 C28 64.21(13) . . . . ?
C21 C22 C23 C24 2.03(17) . . . . ?
C20 C19 C24 C23 -1.80(17) . . . . ?
C20 C21 C22 C23 -0.20(17) . . . . ?
C6 C7 C8 C9 -52.91(13) . . . . ?
C6 C7 C8 C13 125.17(11) . . . . ?
C6 C5 C4 C3 172.95(11) . . . . ?
C22 C21 C20 C19 -2.51(16) . . . . ?
C22 C21 C20 C25 177.19(10) . . . . ?
C13 C8 C9 C10 0.53(16) . . . . ?
C1 N1 C5 C6 -173.99(10) . . . . ?
C1 N1 C5 C4 1.16(16) . . . . ?
C1 C2 C3 C4 0.95(18) . . . . ?
C10 C11 C12 C13 -0.10(18) . . . . ?
C16 C17 C18 O2 -0.44(16) . . . . ?
C4 C5 C6 C7 147.83(10) . . . . ?
C18 O2 C15 C14 -177.00(10) . . . . ?
C18 O2 C15 C16 -0.58(13) . . . . ?

_shelx_res_file                  
;
TITL wpu23016_a.res in P2(1)/c
    wpu23016.res
    created by SHELXL-2018/3 at 14:53:29 on 08-Nov-2023
REM Old TITL wpu23016 in P2(1)/c
REM SHELXT solution in P2(1)/c: R1 0.121, Rweak 0.004, Alpha 0.020
REM <I/s> 0.270 for 165 systematic absences, Orientation as input
REM Formula found by SHELXT: C28 N2 O2
CELL 1.54184 8.315586 15.855203 17.620434 90 101.4418 90
ZERR 4 0.000268 0.000501 0.000591 0 0.0032 0
LATT 1
SYMM -X,0.5+Y,0.5-Z
SFAC C H N O
UNIT 112 112 8 8

L.S. 8 0 0
PLAN  1
SIZE 0.05 0.06 0.16
TEMP -163
CONF
BOND
list 4
MORE -1
BOND $H
fmap 2 53
ACTA
REM <olex2.extras>
REM <HklSrc "%.\\wpu23016.hkl">
REM </olex2.extras>

WGHT    0.039100    0.522000
EXTI    0.001025
FVAR       2.44612
O1    4    0.801284    0.334930    0.195262    11.00000    0.02380    0.02163 =
         0.01849    0.00283    0.00809    0.00084
O2    4    0.980681    0.193680    0.216493    11.00000    0.03163    0.02124 =
         0.03561    0.00337    0.02145    0.00593
N2    3    0.700529    0.315522    0.304458    11.00000    0.01832    0.01513 =
         0.01659    0.00062    0.00504    0.00135
N1    3    0.625287    0.575997    0.333280    11.00000    0.02483    0.01820 =
         0.02520   -0.00016    0.00780   -0.00089
C7    1    0.623357    0.401028    0.293402    11.00000    0.01920    0.01319 =
         0.01899    0.00029    0.00646   -0.00072
C19   1    0.709437    0.269576    0.375844    11.00000    0.02107    0.01396 =
         0.01733   -0.00015    0.00780    0.00270
C5    1    0.537396    0.524203    0.368848    11.00000    0.01793    0.01751 =
         0.01550   -0.00093    0.00107   -0.00075
C8    1    0.477930    0.404295    0.225676    11.00000    0.02107    0.01291 =
         0.02020   -0.00332    0.00567    0.00264
C14   1    0.784583    0.289391    0.249535    11.00000    0.01636    0.01822 =
         0.01715   -0.00098    0.00360   -0.00191
C15   1    0.857590    0.203489    0.257330    11.00000    0.01946    0.02215 =
         0.01847   -0.00206    0.00810   -0.00013
C24   1    0.570362    0.222913    0.382272    11.00000    0.02159    0.01694 =
         0.02246   -0.00070    0.00745    0.00175
C9    1    0.328234    0.366197    0.228522    11.00000    0.02253    0.01599 =
         0.02335    0.00004    0.00731    0.00176
C21   1    0.842184    0.215775    0.498261    11.00000    0.02841    0.01976 =
         0.01794   -0.00011    0.00476    0.00753
C20   1    0.849798    0.269286    0.435425    11.00000    0.02218    0.01668 =
         0.01879   -0.00177    0.00741    0.00352
C6    1    0.577452    0.431335    0.368907    11.00000    0.02182    0.01718 =
         0.01775    0.00013    0.00636   -0.00009
C22   1    0.705782    0.168537    0.504266    11.00000    0.03695    0.01723 =
         0.02053    0.00248    0.01346    0.00505
C13   1    0.492215    0.448867    0.159083    11.00000    0.02536    0.01737 =
         0.02215   -0.00010    0.00582   -0.00028
C1    1    0.601321    0.659158    0.338931    11.00000    0.02823    0.01797 =
         0.02545    0.00197    0.00403   -0.00143
C10   1    0.196030    0.371665    0.166325    11.00000    0.02123    0.02007 =
         0.03055   -0.00445    0.00389    0.00084
C2    1    0.493430    0.694481    0.379864    11.00000    0.03001    0.01704 =
         0.02531   -0.00129    0.00032    0.00428
C23   1    0.566332    0.172897    0.446156    11.00000    0.02805    0.01766 =
         0.02674   -0.00035    0.01494    0.00036
C11   1    0.212275    0.416113    0.100619    11.00000    0.02585    0.02073 =
         0.02533   -0.00389   -0.00226    0.00407
C16   1    0.830643    0.128949    0.290260    11.00000    0.03313    0.02011 =
         0.03199    0.00116    0.01852    0.00105
C12   1    0.360656    0.454713    0.096983    11.00000    0.03368    0.01974 =
         0.02108    0.00125    0.00324    0.00232
C25   1    1.010591    0.320537    0.440790    11.00000    0.02020    0.02563 =
         0.02247    0.00006    0.00212   -0.00055
C4    1    0.422030    0.554318    0.409515    11.00000    0.02626    0.02200 =
         0.02940   -0.00056    0.01193   -0.00002
C17   1    0.942593    0.069825    0.269427    11.00000    0.04010    0.01917 =
         0.03666    0.00181    0.01929    0.00481
C3    1    0.400892    0.640536    0.415454    11.00000    0.03093    0.02513 =
         0.03619   -0.00269    0.01367    0.00658
C18   1    1.030006    0.111479    0.225685    11.00000    0.03660    0.02072 =
         0.04149    0.00144    0.02222    0.00879
C26   1    1.016038    0.386218    0.377574    11.00000    0.02313    0.03289 =
         0.02799    0.00344    0.00163   -0.00986
C27   1    1.041062    0.369744    0.517616    11.00000    0.03677    0.03753 =
         0.02553   -0.00450    0.00134   -0.01057
C28   1    1.152809    0.258557    0.440656    11.00000    0.02176    0.03663 =
         0.04817    0.00360    0.00692    0.00353
H24   2    0.476885    0.225392    0.339111    11.00000    0.02161
H7    2    0.705294    0.438477    0.281153    11.00000    0.01343
H13   2    0.599104    0.476593    0.156766    11.00000    0.02720
H6A   2    0.484181    0.398011    0.381084    11.00000    0.02094
H9    2    0.314556    0.335037    0.274039    11.00000    0.02670
H21   2    0.935189    0.212811    0.540172    11.00000    0.02889
H23   2    0.466803    0.141204    0.449096    11.00000    0.02852
H11   2    0.119745    0.421128    0.056877    11.00000    0.02456
H6B   2    0.671073    0.420703    0.411545    11.00000    0.01848
H2    2    0.484135    0.755444    0.382380    11.00000    0.02788
H26A  2    1.014482    0.360713    0.325050    11.00000    0.03383
H22   2    0.709597    0.135182    0.551308    11.00000    0.02678
H10   2    0.091207    0.344390    0.170192    11.00000    0.02872
H4    2    0.359005    0.514223    0.434205    11.00000    0.03328
H3    2    0.323742    0.662988    0.444518    11.00000    0.04436
H1    2    0.667011    0.695663    0.311743    11.00000    0.02691
H27A  2    1.049354    0.332312    0.563509    11.00000    0.04804
H18   2    1.117967    0.095157    0.201303    11.00000    0.04128
H12   2    0.371301    0.486732    0.050872    11.00000    0.02872
H27B  2    1.146006    0.402359    0.523318    11.00000    0.03575
H26B  2    1.122510    0.416501    0.392858    11.00000    0.03452
H16   2    0.753880    0.117881    0.322415    11.00000    0.03770
H28A  2    1.135848    0.226610    0.390672    11.00000    0.04544
H26C  2    0.925526    0.428567    0.373045    11.00000    0.03088
H28B  2    1.166845    0.218505    0.486087    11.00000    0.05062
H17   2    0.953104    0.011621    0.283313    11.00000    0.04578
H28C  2    1.256773    0.290342    0.445547    11.00000    0.05219
H27C  2    0.950903    0.411838    0.517406    11.00000    0.04492
HKLF 4


REM  wpu23016_a.res in P2(1)/c
REM wR2 = 0.0819, GooF = S = 1.042, Restrained GooF = 1.042 for all data
REM R1 = 0.0312 for 3554 Fo > 4sig(Fo) and 0.0365 for all 4055 data
REM 402 parameters refined using 0 restraints

END

WGHT      0.0391      0.5219

REM Highest difference peak  0.213,  deepest hole -0.139,  1-sigma level  0.032
Q1    1   0.5428  0.4022  0.2591  11.00000  0.05    0.21
;
_shelx_res_checksum              61873
_shelx_hkl_file                  
;
   0   0   2 57181.3 1746.87   6
   0   0   3-3.80984 18.7941   6
   0   0   4 105.564 26.9219   6
   0   0   5 6.57423 24.9790   6
   0   0   5 7.01644 27.2864   1
   0   0   6 10664.0 363.374   1
   0   0   7 5.25735 28.9138   1
   0   0   8 3366.89 153.818   1
   0   0   9 7.38314 33.7515   1
   0   0  10 2973.78 153.947   1
   0   0  11 29.8187 47.7771   1
   0   0  12 926.192 47.1344  14
   0   0  12 943.030 91.8851   1
   0   0  12 804.751 48.4432  12
   0   0  13-4.69437 20.2987  14
   0   0  13-5.74993 23.0610  12
   0   0  13 25.5103 45.3628   1
   0   0  14 2264.05 90.6919  14
   0   0  14 2299.53 96.3475  12
   0   0  15-28.3448 24.9242  14
   0   0  15-23.1030 27.8066  12
   0   0  15 14.9222 51.9077   1
   0   0  16 2552.24 106.870  12
   0   0  16 2583.69 101.141  14
   0   0  17 9.64488 25.4554  12
   0   0  17-2.34364 21.7074  14
   0   0  18 4049.18 150.222  12
   0   0  19-2.68269 24.2033  16
   0   0  19-12.3921 21.2768  12
   0   0  20 34.0561 20.1231  16
   0  -1   1 13072.7 406.635   8
   0  -1   2 262.503 21.5222   8
   0  -1   2 225.389 22.2420   6
   0  -1   2 255.027 12.9617   9
   0  -1   3 4793.00 168.396   8
   0  -1   3 5095.67 173.614   6
   0  -1   3 5000.46 157.055   9
   0  -1   4 39784.6 1235.40   6
   0  -1   4 39763.4 1228.98   8
   0   1   5 10882.0 366.983   1
   0  -1   5 11208.7 369.814   6
   0   1   6 247.365 38.5965   1
   0  -1   6 173.217 36.1674   6
   0   1   7 4936.15 195.423   1
   0   1   8 68.9066 32.9140   1
   0   1   9 66.3870 39.1158   1
   0   1  10 17.1637 34.8610   1
   0   1  11 406.678 64.7679   1
   0  -1  11 381.387 32.1121  12
   0   1  12 2277.35 142.838   1
   0   1  12 2017.47 83.0877  14
   0  -1  12 2162.68 85.6540  14
   0   1  12 1972.54 86.9745  12
   0  -1  12 2290.62 89.6212  12
   0   1  13 1270.79 112.640   1
   0  -1  13 1241.42 60.8612  14
   0   1  13 1214.47 59.5973  14
   0  -1  13 1289.19 64.6803  12
   0   1  13 1393.53 65.8257  12
   0   1  14 20821.6 741.989   1
   0   1  14 20643.8 640.792  14
   0  -1  14 20459.9 642.575  14
   0  -1  14 19873.8 647.238  12
   0   1  14 20257.9 647.041  12
   0   1  15 4313.32 238.200   1
   0  -1  15 4356.46 163.192  12
   0   1  15 4313.16 162.032  12
   0  -1  15 4535.01 158.591  14
   0   1  15 4294.76 155.385  14
   0   1  16 30.2292 57.1524   1
   0   1  16 3.30376 28.1484  12
   0  -1  16-13.4757 26.9079  12
   0  -1  16-2.64953 22.9981  14
   0   1  16 24.1050 21.8205  14
   0  -1  17 268.980 35.5358  12
   0   1  17 263.546 34.6137  12
   0   1  17 226.880 27.0903  14
   0  -1  17 287.800 30.2212  14
   0   1  18 1169.90 62.0452  12
   0  -1  18 1220.33 62.5340  12
   0   1  19 1610.87 71.0333  12
   0  -1  19 1468.74 72.2937  16
   0   1  19 1666.78 72.1638  16
   0  -1  20 54.9649 20.0283  16
   0   1  20 99.9800 20.6209  16
   0  -2   0 85756.6 2608.66   7
   0   2   1 9499.70 294.227   1
   0  -2   1 9489.25 294.282   1
   0  -2   2 5721.47 175.738   9
   0  -2   2 5010.45 185.625   8
   0  -2   3 14.5651 25.4684   6
   0  -2   3-22.5451 25.7401   8
   0  -2   3 4.06787 11.2871   9
   0  -2   4 36539.2 1113.54   9
   0  -2   4 36067.7 1133.31   8
   0   2   4 36796.7 1132.19   1
   0  -2   4 36559.5 1132.11   1
   0  -2   4 35871.6 1138.71   6
   0  -2   5 7045.95 250.920   8
   0  -2   5 7461.16 259.893   6
   0  -2   5 7352.83 253.668   1
   0   2   5 7230.56 253.063   1
   0  -2   6 1063.79 67.4966   1
   0   2   6 1063.30 67.5934   1
   0  -2   6 1081.75 71.7114   6
   0  -2   7 120.019 35.2331   6
   0   2   7 105.691 33.6844   1
   0  -2   7 138.873 34.2713   1
   0  -2   8 330.885 48.6856   1
   0   2   8 554.274 56.7471   1
   0   2   9 2322.54 126.871   1
   0  -2   9 2393.46 129.160   1
   0   2  10 51.6573 39.3781   1
   0  -2  10 34.8391 35.9847   1
   0  -2  11 1317.81 103.914   1
   0   2  11 1381.37 103.903   1
   0   2  11 1346.49 62.5163  12
   0   2  12 841.486 48.4588  12
   0   2  12 611.558 80.6989   1
   0  -2  12 745.509 86.3708   1
   0  -2  12 805.733 46.2737  14
   0   2  12 793.459 42.9116  14
   0  -2  12 823.410 48.5142  10
   0   2  13 918.524 53.4270  12
   0  -2  13 857.113 51.2779  10
   0  -2  13 897.104 49.3596  14
   0   2  13 776.302 45.1336  14
   0   2  13 734.852 90.8972   1
   0  -2  13 1014.03 100.915   1
   0  -2  14 54.0391 24.7914  14
   0   2  14 81.7305 23.0683  14
   0   2  14 74.4780 28.0741  12
   0  -2  14 14.0261 49.9265   1
   0   2  14 124.572 58.1012   1
   0   2  15 2084.26 84.1167  14
   0  -2  15 1958.83 86.7897  14
   0   2  15 1787.62 142.547   1
   0  -2  15 2104.52 156.349   1
   0  -2  15 2118.43 92.3768  12
   0   2  15 2002.34 90.6382  12
   0  -2  16 13990.9 446.212  14
   0   2  16 13891.4 441.559  14
   0   2  16 13350.9 542.400   1
   0  -2  16 13512.0 544.476   1
   0   2  16 13892.2 450.530  12
   0  -2  16 13731.7 451.549  12
   0   2  17 456.958 32.9729  14
   0  -2  17 383.415 39.6243  12
   0   2  17 436.701 39.4549  12
   0  -2  18 363.407 40.4977  16
   0   2  18 426.316 37.1877  12
   0   2  19 357.361 33.1836  12
   0  -2  19 366.181 34.6479  16
   0   2  19 407.875 32.7809  16
   0  -2  20 551.370 36.1213  16
   0   2  20 448.903 30.3579  16
   0   2  20 537.617 33.2375  12
   0  -3   0 11.8270 13.7455   7
   0  -3   1 2160.38 70.6098   1
   0   3   1 2095.02 70.4035   1
   0   3   2 89897.8 2636.09   5
   0  -3   2 82528.3 2657.48   8
   0   3   2 84577.3 2643.52   1
   0  -3   2 82563.2 2643.42   1
   0  -3   3 4825.73 182.112   8
   0  -3   3 5042.12 165.323   9
   0   3   3 5129.24 172.761   1
   0  -3   3 5113.86 172.543   1
   0  -3   4 16362.8 534.510   8
   0  -3   4 16515.7 539.675   6
   0  -3   4 16736.4 511.794   9
   0  -3   4 16159.9 526.964   1
   0   3   4 16401.3 527.243   1
   0  -3   5 7234.06 247.989   8
   0  -3   5 6668.48 251.256   6
   0  -3   5 6865.99 218.493   9
   0   3   5 6658.39 240.476   1
   0  -3   5 6980.59 241.448   1
   0  -3   6 748.063 58.5901   8
   0   3   6 886.729 60.4581   1
   0  -3   6 776.065 57.3200   1
   0  -3   6 778.560 62.8403   6
   0  -3   7 4813.91 201.264   6
   0  -3   7 4585.87 190.057   1
   0   3   7 4888.69 192.089   1
   0   3   8 565.626 58.6584   1
   0  -3   8 698.073 66.6552   6
   0  -3   8 733.977 64.8439   1
   0   3   9 655.955 65.2468   1
   0  -3   9 674.191 65.2463   1
   0   3  10 5606.06 238.041   1
   0  -3  10 5315.12 235.847   1
   0   3  11 155.155 31.5631  15
   0  -3  11 169.970 25.2081  14
   0  -3  11 193.026 52.4552   1
   0   3  11 209.432 51.5030   1
   0   3  11 171.238 27.2712  12
   0   3  12 158.465 53.8199   1
   0  -3  12 69.1430 46.1060   1
   0  -3  12 78.0904 24.2401  14
   0   3  12 80.6272 20.3611  14
   0  -3  12 106.076 25.5690  10
   0   3  12 107.301 24.7665  12
   0  -3  13 12.8311 49.4433   1
   0   3  13 63.0474 56.8797   1
   0  -3  13 5.30776 22.8694  14
   0   3  13 10.7960 18.6767  14
   0   3  13 17.5723 25.4235  12
   0  -3  13 8.45554 26.0244  10
   0   3  14 6337.98 303.772   1
   0  -3  14 6020.34 300.393   1
   0   3  14 6815.45 229.436  12
   0   3  14 6524.52 220.614  14
   0  -3  14 6419.03 225.419  14
   0  -3  14 6781.95 227.454  10
   0   3  15 407.233 32.0090  14
   0  -3  15 370.112 36.8477  14
   0   3  15 383.366 39.0670  12
   0   3  15 401.082 71.4434   1
   0  -3  15 364.691 80.3653   1
   0   3  16 2403.87 166.995   1
   0   3  16 2373.60 91.7442  14
   0   3  16 2515.90 102.290  12
   0   3  17 861.658 52.9102  12
   0   3  18 229.863 30.6829  12
   0   3  19 71.1845 21.4743  16
   0  -3  19 94.5743 27.4972  16
   0   3  19 107.181 24.4283  12
   0  -3  20 251.968 26.6824  16
   0   3  20 300.014 25.2227  12
   0  -4   0 51024.3 1561.89   7
   0  -4  -1 3813.94 130.591   7
   0  -4   1 3657.01 139.132   6
   0  -4   2 34297.6 1068.81   6
   0  -4   2 34331.7 1048.86   1
   0   4   2 34109.7 1048.62   1
   0  -4   2 33724.2 1072.17   8
   0  -4   3 13565.9 475.305   6
   0   4   3 14213.1 458.737   1
   0  -4   3 14544.6 459.175   1
   0  -4   3 15135.9 458.811   9
   0  -4   3 14708.3 477.870   8
   0  -4   4 16521.8 513.729   9
   0  -4   4 16254.7 524.002   1
   0   4   4 16451.3 524.528   1
   0  -4   4 16358.6 539.312   8
   0  -4   5 3686.99 125.981   9
   0  -4   5 3716.92 155.901   8
   0   4   5 3777.92 145.087   1
   0  -4   5 3765.35 145.533   1
   0  -4   6 5168.85 213.170   6
   0  -4   6 5381.09 207.361   8
   0  -4   6 5223.42 169.633   9
   0  -4   6 5517.77 199.933   1
   0   4   6 5009.06 196.851   1
   0   4   7 15572.0 513.110   1
   0  -4   7 14700.6 510.634   1
   0  -4   7 15361.5 529.523   6
   0  -4   7 15468.0 518.340   8
   0  -4   8 5641.25 237.695   6
   0  -4   8 5151.90 218.883   1
   0   4   8 5718.85 222.751   1
   0   4   9 3377.68 163.249   1
   0  -4   9 3568.27 166.592   1
   0  -4  10 4736.44 214.335   1
   0   4  10 4637.13 211.653   1
   0  -4  11 1704.39 71.4680  14
   0   4  11 1406.71 76.2964  15
   0  -4  11 1656.14 72.9963  10
   0  -4  11 1544.25 112.288   1
   0   4  11 1726.19 116.682   1
   0   4  11 1601.00 71.4620  12
   0  -4  12-15.5323 24.5096  14
   0  -4  12 34.6534 41.0811   1
   0   4  12-11.3136 39.3518   1
   0   4  12 30.2667 24.0569  12
   0  -4  12 2.75590 25.1137  10
   0  -4  13 111.740 27.1195  14
   0   4  13 204.729 25.5475  14
   0  -4  13 89.3526 50.3186   1
   0   4  13 225.033 60.2745   1
   0   4  13 128.249 28.8142  12
   0  -4  13 192.813 31.6862  10
   0  -4  14 376.025 37.0300  14
   0   4  14 317.712 29.9081  14
   0   4  14 443.730 79.2346   1
   0  -4  14 329.018 72.6716   1
   0   4  14 424.530 39.0831  12
   0  -4  14 306.766 36.2261  10
   0   4  15 650.740 47.5421  12
   0   4  15 648.215 39.4371  14
   0   4  15 543.462 83.6608   1
   0  -4  15 669.098 88.5760   1
   0   4  16 5631.73 280.385   1
   0  -4  16 5418.09 278.939   1
   0   4  16 5909.65 205.462  12
   0   4  17 3949.55 147.342  12
   0   4  18 401.068 34.5481  12
   0   4  18 304.939 30.8188  16
   0   4  19 205.591 21.4469  16
   0   4  19 222.660 26.3418  12
   0   4  20 110.860 19.1510  12
   0  -5   0 16.4048 20.9790   6
   0  -5  -1 1667.16 68.5587   7
   0  -5   1 1606.70 78.4921   6
   0  -5   2 2378.37 108.417   6
   0  -5   2 2519.48 84.3079   1
   0   5   2 2351.70 83.5065   1
   0  -5   3 11257.5 370.956   6
   0  -5   3 10878.0 371.233   8
   0  -5   3 10715.6 344.277   1
   0   5   3 10517.6 343.706   1
   0  -5   4 1019.31 71.8044   8
   0  -5   4 1050.75 54.9886   1
   0   5   4 1008.19 54.5636   1
   0  -5   4 1098.77 72.9361   6
   0  -5   4 1011.70 50.9203   9
   0  -5   5 1174.73 52.6937   9
   0  -5   5 1129.99 64.0455   1
   0   5   5 1112.39 63.2118   1
   0  -5   5 1210.36 80.7685   8
   0  -5   6 2635.31 94.5551   9
   0  -5   6 2722.72 119.399   1
   0   5   6 2618.99 117.205   1
   0  -5   6 2682.39 132.507   8
   0  -5   7 17013.0 580.946   8
   0  -5   7 16717.7 566.624   1
   0   5   7 17403.1 567.602   1
   0  -5   7 17131.2 591.396   6
   0   5   8 12.9808 34.0670   1
   0  -5   8 59.1853 33.1095   1
   0  -5   8 55.9616 44.3132   6
   0  -5   8 76.2973 36.2601   8
   0  -5   9 355.808 51.8033   1
   0   5   9 357.961 51.0429   1
   0  -5  10 3384.86 171.598   1
   0   5  10 3635.61 174.344   1
   0  -5  10 3353.81 124.954  14
   0   5  10 3642.56 134.004  15
   0   5  10 3290.58 125.527  12
   0  -5  10 3438.09 127.333  12
   0  -5  11 4417.70 156.337  14
   0   5  11 4518.56 166.133  15
   0  -5  11 4372.92 158.006  12
   0   5  11 4210.70 155.951  12
   0  -5  11 4500.22 213.377   1
   0   5  11 4186.98 208.473   1
   0  -5  11 4354.09 157.418  10
   0   5  12 823.025 57.0525  15
   0  -5  12 822.084 48.9780  14
   0   5  12 686.900 47.3931  12
   0  -5  12 807.539 50.1083  12
   0  -5  12 795.680 49.9713  10
   0  -5  12 687.774 81.3296   1
   0   5  12 662.774 77.1854   1
   0   5  13 49.1602 38.6678   1
   0  -5  13-25.0656 49.1794   1
   0  -5  13 18.3586 27.7909  10
   0   5  13-3.03827 24.5795  12
   0   5  14 13.0248 45.3037   1
   0  -5  14-13.3144 54.0795   1
   0   5  14 6.33449 25.9426  12
   0  -5  15 81.9247 54.5742   1
   0   5  15 173.731 53.4165   1
   0   5  15 47.6381 26.6375  12
   0  -5  16 42.8881 28.6925  16
   0   5  16 88.4905 28.3335  12
   0  -5  17 53.9210 31.2077  16
   0   5  17 2.78407 24.2611  12
   0   5  18 4818.77 169.892  12
   0  -5  18 4893.02 176.805  16
   0  -5  19 27.7397 22.4505  16
   0   5  19 16.9891 19.7581  12
   0  -6   0 2142.95 92.9542   6
   0  -6   1 4128.28 160.747   6
   0  -6  -1 4225.46 149.594   6
   0  -6  -1 4089.11 146.776   7
   0  -6   2 353.793 40.6356   6
   0  -6  -2 348.687 24.7096   6
   0  -6  -2 266.106 31.5378   7
   0  -6   3 5180.19 145.620   1
   0   6   3 4860.04 144.323   1
   0  -6   3 5247.11 182.521   6
   0  -6   3 5272.44 187.789   8
   0  -6   4 10293.1 349.393   6
   0   6   4 9232.45 313.267   1
   0  -6   4 9527.12 314.288   1
   0  -6   4 9601.84 317.317   9
   0  -6   4 9710.36 347.437   8
   0  -6   5 3474.65 133.534   1
   0   6   5 3265.02 131.365   1
   0  -6   5 3219.64 123.606   9
   0  -6   5 3551.90 161.171   6
   0  -6   5 3486.04 159.082   8
   0  -6   6 7875.63 259.884   9
   0   6   6 8023.91 281.680   1
   0  -6   6 7824.15 281.296   1
   0  -6   6 8381.86 308.282   8
   0  -6   7 5906.35 234.134   1
   0   6   7 6583.63 237.622   1
   0  -6   7 6061.41 253.488   8
   0   6   8 10649.6 372.470   1
   0  -6   8 10205.2 371.089   1
   0  -6   8 10066.0 386.280   8
   0   6   9 1023.14 80.6601   1
   0  -6   9 1235.25 87.6056   1
   0  -6  10 261.591 31.7810  10
   0   6  10 298.733 53.4038   1
   0  -6  10 204.886 45.3588   1
   0   6  10 205.803 27.4464  12
   0   6  11 1312.09 70.0274  15
   0  -6  11 1181.32 97.4531   1
   0   6  11 1142.67 95.2593   1
   0   6  11 1106.29 59.2972  12
   0  -6  11 1153.49 52.0932  18
   0   6  12 28.7015 33.4541  15
   0  -6  12 29.3827 16.5269  18
   0   6  12 10.9928 43.1418   1
   0  -6  12 22.3213 40.5521   1
   0   6  12 11.7127 25.6110  12
   0  -6  13 302.343 62.0349   1
   0   6  13 260.930 63.3509   1
   0   6  13 265.859 34.9146  12
   0  -6  14 190.130 55.0342   1
   0   6  14 273.201 58.4548   1
   0  -6  14 110.683 32.8897  16
   0   6  14 171.124 29.8633  12
   0  -6  15 334.863 68.5077   1
   0   6  15 420.907 38.5331  12
   0  -6  15 343.617 42.8889  16
   0  -6  16 1048.66 62.4826  16
   0   6  16 999.455 57.0987  12
   0  -6  17 642.386 48.2019  16
   0   6  17 613.349 42.6336  12
   0  -6  18 709.918 46.8234  16
   0   6  18 724.616 42.7993  12
   0  -6  19 995.673 50.0568  16
   0   6  19 882.786 44.0016  12
   0  -7   0 26.9738 22.8751   6
   0  -7  -1 310.469 30.8854   6
   0  -7   1 342.280 39.9853   6
   0  -7   1 297.269 51.1774   8
   0  -7  -2 29968.3 931.075   7
   0  -7   2 30301.2 953.000   6
   0  -7  -2 29366.8 921.157   6
   0  -7   3 12627.6 451.828   6
   0  -7  -3 13409.3 432.732   7
   0  -7   4 622.912 37.7751   1
   0  -7   4 682.261 49.2707   9
   0  -7   4 756.460 68.9768   8
   0  -7   4 724.471 65.7257   6
   0  -7   5 3845.05 185.933   8
   0  -7   5 4389.11 155.162   9
   0  -7   5 4079.73 188.632   6
   0  -7   5 4272.21 154.920   1
   0   7   5 3920.70 152.570   1
   0  -7   6 10288.2 329.184   9
   0  -7   6 10130.2 379.728   8
   0  -7   6 9655.88 341.902   1
   0   7   6 9740.67 342.258   1
   0  -7   6 10690.1 387.496   6
   0  -7   7 4807.05 214.966   8
   0  -7   7 4471.13 216.525   6
   0  -7   7 4419.91 183.116   1
   0   7   7 4617.53 183.963   1
   0  -7   8 646.561 58.1029   1
   0   7   8 484.682 50.9137   1
   0   7   8 578.594 42.3094  15
   0  -7   8 521.151 70.4810   8
   0  -7   9 2253.66 136.824   8
   0  -7   9 1797.23 111.166   1
   0   7   9 1999.68 115.699   1
   0   7   9 2093.88 89.6391  15
   0   7   9 1911.62 81.9635  12
   0   7  10 333.024 53.3339   1
   0  -7  10 224.227 48.2418   1
   0   7  10 304.328 38.1098  15
   0   7  10 294.737 32.5621  12
   0  -7  11 913.619 45.2667  18
   0  -7  11 805.850 79.2700   1
   0   7  11 930.379 84.9204   1
   0   7  11 788.240 51.2880  12
   0  -7  12 1016.06 64.5682  16
   0  -7  12 1084.13 51.3656  18
   0  -7  12 1140.90 96.1492   1
   0   7  12 1069.02 58.5924  12
   0  -7  13 1560.98 66.5740  18
   0   7  13 1716.16 77.4778  12
   0  -7  13 1564.24 83.0951  16
   0  -7  13 1755.74 124.431   1
   0   7  14 2117.07 90.5497  12
   0  -7  14 1980.24 96.1834  16
   0  -7  14 1905.47 135.233   1
   0   7  15 2740.16 110.655  12
   0  -7  15 2723.64 116.857  16
   0   7  16 1785.79 78.0570  12
   0  -7  16 1645.68 83.2137  16
   0   7  17-2.38936 21.4099  12
   0  -7  17 12.5559 24.9627  16
   0   7  18 148.246 22.6306  12
   0  -7  18 154.294 27.4642  16
   0   7  19 31.3054 15.3560  12
   0  -7  19 58.2826 21.6830  16
   0  -8   0 16781.8 548.554   6
   0  -8   0 16679.1 574.235   8
   0  -8   1 116.016 30.1813   6
   0  -8  -1 93.2668 23.0993   6
   0  -8   1 68.6598 43.9197   8
   0  -8  -2 2790.83 105.059   6
   0  -8  -2 2862.01 113.708   7
   0  -8   2 2820.61 133.058   6
   0  -8   2 2662.59 143.756   8
   0  -8   3 14760.1 496.008   6
   0  -8  -3 13932.3 466.702   7
   0  -8   4 55.6402 38.6915   6
   0  -8   4 34.8681 42.4247   8
   0  -8  -4 92.5454 30.1610   7
   0  -8   4 40.1423 26.1021   9
   0  -8   5 1466.70 76.2404   9
   0  -8  -5 1453.85 85.9413   7
   0  -8   5 1600.03 106.574   6
   0  -8   5 1607.82 108.520   8
   0  -8   6-10.0060 34.8048   6
   0  -8   6-9.94952 40.4134   8
   0   8   7 2330.83 94.7969  15
   0  -8   7 2103.82 104.137   1
   0  -8   7 2071.61 136.775   8
   0  -8   7 2418.44 146.528   6
   0  -8   8 55.7138 43.0061   8
   0   8   8 98.1108 24.7102  12
   0  -8   8 100.393 30.4394   1
   0  -8   8 89.5171 25.6486  16
   0   8   8 50.4349 24.4156  15
   0  -8   9 260.544 62.8421   8
   0  -8   9 364.184 48.5640   1
   0  -8   9 324.869 34.2259  16
   0   8   9 281.199 37.6592  15
   0   8   9 330.818 33.1539  12
   0   8  10 286.774 37.2488  15
   0  -8  10 237.667 33.8278  16
   0   8  10 253.408 31.1318  12
   0   8  11 315.782 35.1844  12
   0  -8  11 369.542 31.1012  18
   0   8  11 350.682 43.4223  15
   0  -8  11 356.747 39.1244  16
   0  -8  12 654.931 40.0358  18
   0   8  12 752.752 48.8705  12
   0  -8  12 713.922 51.5570  16
   0  -8  13 2057.85 80.8558  18
   0   8  13 2078.71 89.8434  12
   0  -8  13 1893.04 93.1014  16
   0   8  14 488.766 40.7647  12
   0  -8  14 454.998 30.9690  18
   0   8  15 11.4487 24.2090  12
   0  -8  15 35.7863 28.7126  16
   0   8  16 66.1106 25.0631  12
   0  -8  16 159.618 31.8308  16
   0   8  17 154.646 24.6854  12
   0  -8  17 154.525 29.6166  16
   0  -8  18 56.7181 23.1801  16
   0   8  18 121.274 20.4401  12
   0  -9   0 4.87336 22.8595   6
   0  -9   0 42.8130 45.3478   8
   0  -9   1 999.013 69.2086   6
   0  -9  -1 811.146 77.4649   8
   0  -9   1 976.708 85.2158   8
   0  -9   2 991.508 76.4126   6
   0  -9  -2 1034.95 83.9139   8
   0  -9   2 1036.26 90.6319   8
   0  -9   3 608.753 64.2356   6
   0  -9   4 17.6184 41.8345   6
   0  -9   4-36.6500 28.0063   9
   0  -9   5 223.843 61.4822   8
   0  -9   5 204.525 32.8068   9
   0  -9   5 118.419 46.6187   6
   0  -9  -6 45.2292 32.1581   7
   0  -9   6 33.8815 44.3285   8
   0  -9   6-10.9899 42.3592   6
   0   9   6 45.4923 25.5837  15
   0  -9  -7 845.134 72.0725   7
   0  -9   7 819.593 88.6542   8
   0   9   7 926.280 54.9244  15
   0   9   8 498.156 38.5111  12
   0  -9  -8 503.044 61.1423   7
   0  -9   8 475.754 37.7869  16
   0   9   8 553.442 44.2473  15
   0   9   9 159.399 34.3189  15
   0  -9   9 92.7178 26.6451  16
   0  -9   9 65.3456 53.1444   8
   0   9   9 41.3872 24.8541  12
   0   9  10 61.3073 27.7150  12
   0  -9  10 81.0028 26.8335  16
   0   9  10 56.4820 30.1362  15
   0   9  11 212.430 32.0230  12
   0  -9  11 261.763 28.0731  18
   0  -9  11 282.868 35.4360  16
   0   9  11 250.455 40.9674  15
   0   9  12 27.7685 24.7017  12
   0  -9  12 68.0108 29.1280  16
   0   9  12 63.2432 36.8887  15
   0  -9  12 68.7901 21.4419  18
   0  -9  13 532.852 34.7615  18
   0   9  13 540.870 43.4110  12
   0  -9  13 447.466 43.2902  16
   0   9  14 319.664 34.7272  12
   0  -9  14 290.800 36.6319  16
   0  -9  14 257.992 25.4701  18
   0  -9  15 1232.35 65.1335  16
   0   9  15 1084.11 58.1555  12
   0  -9  16 433.066 38.9453  16
   0   9  16 455.797 35.5079  12
   0   9  17 25.0662 18.1151  12
   0  -9  17 4.81742 21.9554  16
   0   9  18 186.177 19.1510  12
   0  -9  18 201.294 26.8734  19
   0  -9  18 244.336 25.3372  16
   0 -10   0 333.801 63.0235   8
   0 -10   1 121.926 59.3299   8
   0 -10  -1-28.4821 46.1696   8
   0 -10   2 10135.0 377.283   6
   0 -10   2 10250.0 401.455   8
   0 -10  -2 10609.5 393.699   8
   0 -10   3-8.56927 33.6271   6
   0 -10   3-32.8122 44.4256   8
   0 -10  -3-8.88826 37.2868   8
   0 -10   3 6.75764 30.4835   9
   0 -10   4 10841.2 403.677   6
   0 -10  -4 11469.5 398.288   8
   0 -10   4 9969.36 345.929  19
   0 -10   4 10829.0 373.365   9
   0 -10   5 217.407 59.8190   8
   0 -10   5 256.182 32.6118  19
[truncated: 3,484,506 more chars]
